# Supplementary material for: Restoring Ag1, an ancient regeneration gene lost in amniotes, accelerates skin healing in mice
Source: Front Cell Dev Biol. 2026 Feb 19;14:1706902. doi: 10.3389/fcell.2026.1706902 (PMC12960510; doi:10.3389/fcell.2026.1706902)
Supplement: Supplementary file 3 [file Table4.XLSX]

## Sheet: Wound-healing
# Wound-healing estimation values for control (2-4 columns) and experimental samples (5-10 columns)
Cycle	HaCaT 3_C	HaCaT4_C	HaCaT5_C	HaCaT_1+Ag1	HaCaT_2+Ag1_2	HaCaT_3+Ag1_2	HaCaT_4+Ag1	HaCaT_5+Ag1	HaCaT_6+Ag1
0	0	0	0	0	0	0	0	0	0
1	1.72	1.34	3.33	11.28	6.51	6.68	5.52	7.99	4.24
2	5.15	3.94	4.09	21.26	12.28	13.48	12.9	18	10.58
3	5.68	3.17	6.57	31.2	18.47	21.8	19.14	27.06	16.8
4	9.93	4.73	9.51	42.06	25.59	30.68	25.84	36.47	22.95
5	16.69	4.82	10.99	56	31.69	40.63	33.93	45.15	29.92
6	22.22	2.71	15.8	70.79	38.59	49.73	41.99	54.67	36.81
7	24.39	6.24	18.87	87.35	45.75	59.11	50.54	64.56	44.19
8	31.19	9.47	24.54	99.02	54.29	69.57	60.46	75.25	51.48
9	37.65	16.81	29.5	100	62.73	80.74	68.38	85.06	59.37
10	43.96	21.94	32.68	100	71.55	89.95	75.6	95.75	66.67
11	49.97	26.66	36.49	100	81.53	94.43	82.65	98.88	74.17
12	56.27	32.05	41.23	100	92.1	98.28	89.7	100	82.32
13	61.14	35.84	47.99	100	97.12	100	95.98	100	88.73
14	67.21	47.02	54.28	100	99.31	100	99.13	100	94.42
15	75	51.97	60.71	100	100	100	100	100	98.77
16	82.01	57.04	65.65	100	100	100	100	100	100
17	86.91	57.9	69.62	100	100	100	100	100	100
18	90.2	56.97	73.51	100	100	100	100	100	100
19	92.84	58.3	75.35	100	100	100	100	100	100
20	95.07	63.3	77.43	100	100	100	100	100	100
21	95.45	65.08	82.76	100	100	100	100	100	100
22	100	67.07	86.31	100	100	100	100	100	100
23	100	69.99	89.65	100	100	100	100	100	100
24	100	72.38	89.42	100	100	100	100	100	100
25	100	70.87	91	100	100	100	100	100	100
26	100	76.38	93.7	100	100	100	100	100	100
27	100	74.8	97.18	100	100	100	100	100	100
28	100	86.81	98.46	100	100	100	100	100	100
29	100	84.06	99.19	100	100	100	100	100	100
30	100	89.31	99.75	100	100	100	100	100	100
31	100	89.64	100	100	100	100	100	100	100
32	100	90.54	100	100	100	100	100	100	100
33	100	90.11	100	100	100	100	100	100	100
34	100	91.66	100	100	100	100	100	100	100
35	100	95.02	100	100	100	100	100	100	100
36	100	94.05	100	100	100	100	100	100	100
37	100	97.01	100	100	100	100	100	100	100
38	100	98.04	100	100	100	100	100	100	100
39	100	100	100	100	100	100	100	100	100
40	100	100	100	100	100	100	100	100	100
41	100	100	100	100	100	100	100	100	100
42	100	100	100	100	100	100	100	100	100
43	100	100	100	100	100	100	100	100	100
44	100	100	100	100	100	100	100	100	100
45	100	100	100	100	100	100	100	100	100
46	100	100	100	100	100	100	100	100	100
47	100	100	100	100	100	100	100	100	100

## Sheet: LLM model results
Linear mixed model fit by REML. t-tests use Satterthwaite's method ['lmerModLmerTest']
Formula: healing ~ group * time + (1 | sample)
Data: all_data
REML criterion at convergence: 3755.6
Scaled residuals:
Min 1Q Median 3Q Max
-2.94306 -0.69121 0.07288 0.79135 1.76270
Random effects:
Groups Name Variance Std.Dev.
sample (Intercept) 12.44 3.527
Residual 345.92 18.599
Number of obs: 432, groups: sample, 9
Fixed effects:
Estimate Std. Error df t value Pr(>|t|)
(Intercept) 15.2444 3.6689 29.0393 4.155 0.000262 ***
groupWT_AG 36.9646 4.4935 29.0393 8.226 4.49e-09 ***
time 2.3068 0.1119 421.0000 20.618 < 2e-16 ***
groupWT_AG:time -0.8695 0.1370 421.0000 -6.346 5.73e-10 ***
---
Signif. codes: 0 ‘***’ 0.001 ‘**’ 0.01 ‘*’ 0.05 ‘.’ 0.1 ‘ ’ 1
Correlation of Fixed Effects:
(Intr) grWT_AG time
groupWT_AG -0.816
time -0.717 0.585
grpWT_AG:tm 0.585 -0.717 -0.816
ANOVA Summary
Type III Analysis of Variance Table with Satterthwaite's method
Sum Sq Mean Sq NumDF DenDF F value Pr(>F)
group 23408 23408 1 29.04 67.670 4.489e-09 ***
time 258262 258262 1 421.00 746.598 < 2.2e-16 ***
group:time 13929 13929 1 421.00 40.266 5.734e-10 ***
---
Signif. codes: 0 ‘***’ 0.001 ‘**’ 0.01 ‘*’ 0.05 ‘.’ 0.1 ‘ ’ 1
