# Supplementary material for: Restoring Ag1, an ancient regeneration gene lost in amniotes, accelerates skin healing in mice
Source: Front Cell Dev Biol. 2026 Feb 19;14:1706902. doi: 10.3389/fcell.2026.1706902 (PMC12960510; doi:10.3389/fcell.2026.1706902)
Supplement: Supplementary file 4 [file Table1.xlsx]

## Sheet: Mouse skin - new controls_Condi
Symbol	GeneID	Description	Control-1 wt+DOX	Control-2 wt+DOX	Control-3 wt+DOX	Control-4 ag1-DOX	Control-5 ag1-DOX	Control-6 ag1-DOX	ag1-1	ag1-2	ag1-3	log2FoldChange	pvalue	padj
ag1.S (X.laevis)397989		anterior gradient 1 S homeolog [ Xenopus laevis (African clawed frog) ]	0	0	0	0	0	0	5.59207	6.69268	6.69268	8.26676	1.11807e-09	3.68068e-05
Gnai3	14679	guanine nucleotide binding protein (G protein)_ alpha inhibiting 3 [Source:MGI Symbol;Acc:MGI:95773]	9.18607	9.65983	9.24593	9.39277	10.2227	8.7985	9.99393	10.1666	10.1716	0.61033	0.0467307	0.217764
Pbsn	54192	probasin [Source:MGI Symbol;Acc:MGI:1860484]	0	0	0	0	0	2.03038	0	0	0	-0.547455	0.556964	0.784924
Cdc45	12544	cell division cycle 45 [Source:MGI Symbol;Acc:MGI:1338073]	6.73509	5.96012	5.831	5.47443	5.35806	5.06151	5.81795	5.37729	6.22249	-0.017573	0.964608	0.976727
H19	14955	H19_ imprinted maternally expressed transcript [Source:MGI Symbol;Acc:MGI:95891]	9.86876	8.94213	12.0677	11.1178	10.3632	12.1807	11.2312	11.5152	9.5365	-0.176622	0.77172	0.873412
Scml2	107815	Scm polycomb group protein like 2 [Source:MGI Symbol;Acc:MGI:1340042]	4.49418	4.13385	5.2126	4.50652	5.56995	4.99328	3.79428	4.24003	4.60463	-0.648933	0.106492	0.348271
Apoh	11818	apolipoprotein H [Source:MGI Symbol;Acc:MGI:88058]	1.65701	2.57692	0	1.77164	1.66126	2.03038	0.641293	2.52915	5.06774	1.84687	0.0294673	0.167079
Narf	67608	nuclear prelamin A recognition factor [Source:MGI Symbol;Acc:MGI:1914858]	7.59538	7.39412	8.52757	8.12236	8.76736	8.04864	7.609	7.90817	7.65646	-0.41257	0.204691	0.499085
Cav2	12390	caveolin 2 [Source:MGI Symbol;Acc:MGI:107571]	6.19978	9.09409	8.49908	8.83708	9.23692	8.00599	8.64214	8.99055	8.63517	0.174067	0.72273	0.838515
Klf6	23849	Kruppel-like factor 6 [Source:MGI Symbol;Acc:MGI:1346318]	8.75157	9.7276	10.1402	10.6345	10.745	10.3321	10.0778	9.99925	9.64003	-0.260552	0.500268	0.784924
Scmh1	29871	sex comb on midleg homolog 1 [Source:MGI Symbol;Acc:MGI:1352762]	6.01995	5.92124	7.09068	6.89853	7.25177	7.09535	6.04283	6.56464	6.25764	-0.479804	0.177617	0.46246
Cox5a	12858	cytochrome c oxidase subunit 5A [Source:MGI Symbol;Acc:MGI:88474]	8.52573	8.33171	9.25021	8.39491	8.24703	9.56975	7.98867	8.26221	8.39584	-0.572471	0.0957528	0.328357
Tbx2	21385	T-box 2 [Source:MGI Symbol;Acc:MGI:98494]	4.7074	4.20032	3.56368	2.54321	2.90474	3.73774	5.22428	4.41159	4.74336	0.966254	0.0426186	0.206686
Tbx4	21387	T-box 4 [Source:MGI Symbol;Acc:MGI:102556]	3.03188	2.57692	2.20417	3.41383	1.66126	2.84203	1.69551	2.67104	2.22761	-0.495637	0.406145	0.708289
Zfy2	22768	zinc finger protein 2_ Y-linked [Source:MGI Symbol;Acc:MGI:99213]	0.780627	1.40901	1.48751	0	1.0576	0	0	0.674949	0	-1.21978	0.242517	0.543394
Ngfr	18053	nerve growth factor receptor (TNFR superfamily_ member 16) [Source:MGI Symbol;Acc:MGI:97323]	4.24389	5.05672	6.12005	7.78603	7.08941	6.16908	5.22428	4.94612	4.67566	-1.43273	0.0159684	0.117108
Wnt3	22415	wingless-type MMTV integration site family_ member 3 [Source:MGI Symbol;Acc:MGI:98955]	7.40074	7.32132	8.47734	8.99561	9.03758	8.53611	7.13311	7.30278	7.33851	-1.14143	0.00462152	0.0568543
Wnt9a	216795	wingless-type MMTV integration site family_ member 9A [Source:MGI Symbol;Acc:MGI:2446084]	4.18817	4.69116	4.90037	4.3445	3.91256	4.03788	6.23733	5.80431	5.39689	1.48106	1.66666436117479e-05	0.00196874
Fer	14158	fer (fms/fps related) protein kinase [Source:MGI Symbol;Acc:MGI:105917]	6.54853	6.87917	7.35195	7.40948	7.57181	7.41517	6.99433	7.2585	7.00784	-0.134103	0.621256	0.793052
Xpo6	74204	exportin 6 [Source:MGI Symbol;Acc:MGI:2429950]	8.23397	7.59278	7.76477	8.03209	8.01943	7.68763	7.80227	7.637	7.76632	-0.169543	0.409477	0.710947
Tfe3	209446	transcription factor E3 [Source:MGI Symbol;Acc:MGI:98511]	7.67355	7.55518	7.41431	7.58301	7.70489	7.17451	7.56703	7.98491	7.70396	0.228243	0.252624	0.554657
Axin2	12006	axin 2 [Source:MGI Symbol;Acc:MGI:1270862]	8.45371	7.32877	7.55934	8.80629	8.50927	7.81168	7.70887	7.31904	7.9205	-0.491439	0.168251	0.448374
Brat1	231841	BRCA1-associated ATM activator 1 [Source:MGI Symbol;Acc:MGI:1891679]	5.95465	6.08852	5.52673	6.37661	6.30133	5.97045	5.72941	6.0449	5.94905	-0.14589	0.549448	0.784924
Gna12	14673	guanine nucleotide binding protein_ alpha 12 [Source:MGI Symbol;Acc:MGI:95767]	8.30118	7.97622	7.36779	6.98357	7.37907	6.63987	8.43609	8.34924	8.3313	0.791357	0.0262696	0.156674
Slc22a18	18400	solute carrier family 22 (organic cation transporter)_ member 18 [Source:MGI Symbol;Acc:MGI:1336884]	2.59099	4.20032	4.10739	3.41383	5.19725	4.8463	3.73487	4.45147	4.08425	-0.177246	0.736606	0.849115
Itgb2l	16415	integrin beta 2-like [Source:MGI Symbol;Acc:MGI:1277979]	0.780627	1.40901	0	0	1.66126	1.34628	0	0	0	-1.85846	0.077826	0.292655
Igsf5	72058	immunoglobulin superfamily_ member 5 [Source:MGI Symbol;Acc:MGI:1919308]	1.65701	0	3.32484	1.77164	0	2.49254	0	0	0	-2.65238	0.0111086	0.094863
Pih1d2	72614	PIH1 domain containing 2 [Source:MGI Symbol;Acc:MGI:1919864]	3.46601	2.36145	3.03847	1.77164	2.67973	1.34628	3.04901	2.80021	2.9548	0.264286	0.640977	0.793052
Dlat	235339	dihydrolipoamide S-acetyltransferase (E2 component of pyruvate dehydrogenase complex) [Source:MGI Symbol;Acc:MGI:2385311]	8.28134	8.35742	8.64925	8.14714	7.89386	8.0232	8.12796	8.09288	7.88722	-0.204148	0.337413	0.643986
Sdhd	66925	succinate dehydrogenase complex_ subunit D_ integral membrane protein [Source:MGI Symbol;Acc:MGI:1914175]	8.64177	8.75303	9.15754	8.15938	8.0134	8.85726	8.74923	9.08549	8.72164	0.208452	0.461392	0.760183
Fgf23	64654	fibroblast growth factor 23 [Source:MGI Symbol;Acc:MGI:1891427]	2.40797	1.80046	2.20417	1.77164	0	2.49254	0	1.48007	0	-1.66049	0.0717283	0.2787
Fgf6	14177	fibroblast growth factor 6 [Source:MGI Symbol;Acc:MGI:95520]	1.9529	0.870088	2.6808	3.04322	2.08556	4.2862	0	0	1.15566	-2.81435	0.00183479	0.0339134
Ccnd2	12444	cyclin D2 [Source:MGI Symbol;Acc:MGI:88314]	12.2479	11.2387	10.2188	11.7719	12.2313	10.579	11.5456	10.6409	11.2936	-0.350112	0.436625	0.737853
Gpr107	277463	G protein-coupled receptor 107 [Source:MGI Symbol;Acc:MGI:2139054]	7.90289	7.63545	7.81187	8.63287	8.88753	7.82155	7.90354	7.98151	8.11195	-0.188082	0.560515	0.787497
Nalcn	338370	sodium leak channel_ non-selective [Source:MGI Symbol;Acc:MGI:2444306]	3.55682	4.06417	4.25099	3.41383	3.27079	4.16738	1.42179	2.37178	2.40532	-1.85329	0.00026091	0.0107829
Btbd17	72014	BTB (POZ) domain containing 17 [Source:MGI Symbol;Acc:MGI:1919264]	1.9529	0.870088	0	2.54321	0	0	0	2.19511	0.690579	0.0299385	0.976484	0.983797
Slfn4	20558	schlafen 4 [Source:MGI Symbol;Acc:MGI:1329010]	3.79927	3.65407	2.6808	3.41383	1.66126	3.12314	5.08848	5.55255	5.35422	2.11828	1.34053879083447e-06	0.000383475
Th	21823	tyrosine hydroxylase [Source:MGI Symbol;Acc:MGI:98735]	2.59099	2.57692	4.10739	1.77164	3.80505	4.16738	1.92548	1.75965	1.15566	-1.92842	0.0030505	0.0446259
Ins2	16334	insulin II [Source:MGI Symbol;Acc:MGI:96573]	0.780627	1.40901	0	1.77164	0	2.03038	0	0	0	-1.93136	0.066783	0.267653
Scnn1g	20278	sodium channel_ nonvoltage-gated 1 gamma [Source:MGI Symbol;Acc:MGI:104695]	5.11853	4.64417	4.61191	4.50652	4.80925	5.41445	4.58188	3.99218	4.70991	-0.446689	0.183675	0.471898
Drp2	13497	dystrophin related protein 2 [Source:MGI Symbol;Acc:MGI:107432]	3.64224	4.06417	4.81048	3.70842	5.06368	4.16738	4.4026	5.84978	4.32423	0.687822	0.15498	0.428047
Tspan32	27027	tetraspanin 32 [Source:MGI Symbol;Acc:MGI:1350360]	1.9529	4.13385	5.14065	5.30855	4.69342	4.76679	4.10702	5.24738	4.36778	0.0592289	0.917098	0.960653
Lhx2	16870	LIM homeobox protein 2 [Source:MGI Symbol;Acc:MGI:96785]	7.94132	7.536	4.81048	4.78444	5.72548	5.06151	7.55849	6.71147	7.63435	0.692862	0.284492	0.596705
Clec2g	70809	C-type lectin domain family 2_ member g [Source:MGI Symbol;Acc:MGI:1918059]	3.72289	5.16054	4.98499	6.04853	5.72548	6.10586	4.51282	5.17775	4.86991	-0.568991	0.225215	0.522314
Gmpr	66355	guanosine monophosphate reductase [Source:MGI Symbol;Acc:MGI:1913605]	5.97125	5.75429	7.80024	6.49719	6.397	7.71965	4.99027	6.22826	4.27932	-1.42988	0.00812537	0.0790975
Glra1	14654	glycine receptor_ alpha 1 subunit [Source:MGI Symbol;Acc:MGI:95747]	2.75339	2.76435	2.6808	3.04322	2.67973	3.56046	1.08369	1.48007	1.5068	-1.85107	0.00334001	0.0469381
Mid2	23947	midline 2 [Source:MGI Symbol;Acc:MGI:1344333]	6.61343	7.11281	6.9713	7.13993	7.50466	6.99424	7.10406	7.17758	7.24818	0.0994183	0.666857	0.802141
Trim25	217069	tripartite motif-containing 25 [Source:MGI Symbol;Acc:MGI:102749]	5.98767	7.38701	7.58668	7.3679	8.25216	7.02874	7.58816	7.92951	7.52799	0.270707	0.502248	0.784924
Dgke	56077	diacylglycerol kinase_ epsilon [Source:MGI Symbol;Acc:MGI:1889276]	6.39701	6.26969	6.62086	6.15012	6.26121	6.49935	5.90138	6.0318	6.11158	-0.358357	0.0818594	0.300908
Scpep1	74617	serine carboxypeptidase 1 [Source:MGI Symbol;Acc:MGI:1921867]	7.68869	8.64381	7.93396	7.34666	8.25216	8.05702	9.17232	9.17307	9.28714	1.14198	5.58016057042946e-05	0.00425328
Mnt	17428	max binding protein [Source:MGI Symbol;Acc:MGI:109150]	7.14674	6.66051	7.05197	8.01872	7.91986	6.59453	6.96877	6.92483	6.801	-0.425703	0.23696	0.537251
Itgb2	16414	integrin beta 2 [Source:MGI Symbol;Acc:MGI:96611]	3.26522	7.20473	5.46914	4.50652	5.46789	4.2862	6.4087	7.86452	6.72768	1.40068	0.0326165	0.176928
Hddc2	69692	HD domain containing 2 [Source:MGI Symbol;Acc:MGI:1916942]	7.02478	6.98666	6.00319	5.82099	5.4322	6.28777	7.03184	6.0318	7.06849	0.379251	0.357758	0.667252
Tpd52l1	21987	tumor protein D52-like 1 [Source:MGI Symbol;Acc:MGI:1298386]	5.17696	6.30032	6.39208	5.55072	5.10959	6.22965	6.81231	5.41812	6.76887	0.561062	0.18257	0.470458
Pemt	18618	phosphatidylethanolamine N-methyltransferase [Source:MGI Symbol;Acc:MGI:104535]	3.26522	3.91381	2.6808	1.77164	1.66126	2.84203	3.04901	3.31442	4.18508	0.63049	0.281981	0.593401
Cdh1	12550	cadherin 1 [Source:MGI Symbol;Acc:MGI:88354]	9.84305	10.0774	9.63441	10.6883	10.9856	9.64394	9.89986	9.90725	10.2355	-0.214039	0.535796	0.784924
Cdh4	12561	cadherin 4 [Source:MGI Symbol;Acc:MGI:99218]	4.7074	4.86514	7.0122	7.94995	8.14048	7.15902	4.28325	5.35643	4.36778	-2.18794	0.000581868	0.017586
Ckmt1	12716	creatine kinase_ mitochondrial 1_ ubiquitous [Source:MGI Symbol;Acc:MGI:99441]	8.21666	8.90774	8.84872	9.75717	9.95679	9.05431	8.64819	8.6312	8.89723	-0.493353	0.179258	0.465253
Bcl6b	12029	B cell CLL/lymphoma 6_ member B [Source:MGI Symbol;Acc:MGI:1278332]	4.18817	5.05672	4.90037	1.77164	2.08556	3.56046	5.40667	5.49646	5.09391	1.18689	0.0423843	0.206236
Clec10a	17312	C-type lectin domain family 10_ member A [Source:MGI Symbol;Acc:MGI:96975]	5.20531	7.44298	7.72842	5.21787	6.4154	6.82791	7.73184	8.16061	6.79303	0.831413	0.121643	0.375745
Alox12	11684	arachidonate 12-lipoxygenase [Source:MGI Symbol;Acc:MGI:87998]	6.83825	6.01655	6.19302	6.19835	7.28216	6.259	5.8463	5.29199	5.82954	-0.860422	0.0126782	0.102195
Comt	12846	catechol-O-methyltransferase [Source:MGI Symbol;Acc:MGI:88470]	6.82917	8.64082	8.4024	8.14714	8.46139	8.04864	7.89678	8.66975	8.15298	0.0850433	0.818249	0.908032
Rtca	66368	RNA 3'-terminal phosphate cyclase [Source:MGI Symbol;Acc:MGI:1913618]	7.1172	6.84841	6.45276	5.88133	6.21994	6.44929	7.01321	6.65281	6.82463	0.262787	0.371771	0.681619
Dbt	13171	dihydrolipoamide branched chain transacylase E2 [Source:MGI Symbol;Acc:MGI:105386]	7.92009	7.65336	6.69809	6.37661	6.66642	6.70531	7.44258	7.16564	7.47918	0.225961	0.545851	0.784924
Dazap2	23994	DAZ associated protein 2 [Source:MGI Symbol;Acc:MGI:1344344]	9.48672	9.33872	9.08751	9.22247	9.56199	8.65129	9.64337	9.57738	9.57184	0.337466	0.136872	0.401775
Mcts1	68995	malignant T cell amplified sequence 1 [Source:MGI Symbol;Acc:MGI:1916245]	7.22497	7.42919	6.79502	6.67816	6.91938	6.9589	7.38577	7.25287	7.09465	0.20712	0.364087	0.673584
Rem1	19700	rad and gem related GTP binding protein 1 [Source:MGI Symbol;Acc:MGI:1097696]	1.9529	3.45066	4.25099	3.04322	2.08556	4.39598	3.31551	4.52807	3.16689	0.354777	0.566658	0.792657
Rnf17	30054	ring finger protein 17 [Source:MGI Symbol;Acc:MGI:1353419]	3.46601	3.07895	3.94789	3.04322	2.08556	4.2862	0.641293	0	1.15566	-3.36432	9.67831887929697e-06	0.00142728
Trappc10	216131	trafficking protein particle complex 10 [Source:MGI Symbol;Acc:MGI:1336209]	7.9371	7.77284	7.94457	8.40523	8.72374	7.78165	7.96946	7.9781	7.98135	-0.15912	0.548731	0.784924
Ccm2	216527	cerebral cavernous malformation 2 [Source:MGI Symbol;Acc:MGI:2384924]	6.7544	6.89932	6.62086	6.45811	6.85344	6.63987	7.47471	7.48676	7.46922	0.746738	2.82368609566438e-05	0.00277036
Wap	22373	whey acidic protein [Source:MGI Symbol;Acc:MGI:98943]	0	0	2.6808	2.54321	1.66126	2.49254	0	0	0	-2.59536	0.0131047	0.104045
Tbrg4	21379	transforming growth factor beta regulated gene 4 [Source:MGI Symbol;Acc:MGI:1100868]	8.01923	7.32877	6.88585	7.30321	6.94493	7.04568	7.31653	7.14146	7.70396	0.0877986	0.773413	0.874875
Tmprss2	50528	transmembrane protease_ serine 2 [Source:MGI Symbol;Acc:MGI:1354381]	3.72289	3.65407	3.32484	3.95295	3.91256	3.35831	3.46925	2.91876	3.59105	-0.340137	0.406893	0.708289
Mx1	17857	MX dynamin-like GTPase 1 [Source:MGI Symbol;Acc:MGI:97243]	2.89935	3.45066	1.48751	3.04322	3.09934	4.59326	3.67291	3.93706	3.59105	0.377013	0.475979	0.769061
Fap	14089	fibroblast activation protein [Source:MGI Symbol;Acc:MGI:109608]	6.03582	6.76302	6.08214	5.01737	4.56747	5.12666	7.7204	7.50583	7.51352	1.7106	9.29724812069793e-05	0.00593399
Gcg	14526	glucagon [Source:MGI Symbol;Acc:MGI:95674]	0.780627	2.10806	0	0	1.0576	1.34628	0	0	0	-1.91831	0.0689932	0.271975
Ndufa9	66108	NADH:ubiquinone oxidoreductase subunit A9 [Source:MGI Symbol;Acc:MGI:1913358]	8.75397	8.66161	8.96265	8.41546	8.51781	8.63459	8.32717	8.53703	8.50226	-0.210638	0.227466	0.524224
Egfl6	54156	EGF-like-domain_ multiple 6 [Source:MGI Symbol;Acc:MGI:1858599]	4.99407	4.38312	3.03847	4.65216	3.27079	2.03038	5.13518	3.6246	4.67566	0.51229	0.380999	0.688045
Lck	16818	lymphocyte protein tyrosine kinase [Source:MGI Symbol;Acc:MGI:96756]	4.92756	5.22582	4.71461	5.30855	5.19725	4.16738	4.80048	5.02754	4.98625	-0.0376959	0.901869	0.951397
Tssk3	58864	testis-specific serine kinase 3 [Source:MGI Symbol;Acc:MGI:1929914]	0.780627	1.40901	0	0	0	1.34628	1.08369	0	1.15566	0.032581	0.974618	0.982584
Cttnbp2	30785	cortactin binding protein 2 [Source:MGI Symbol;Acc:MGI:1353467]	7.46663	6.79564	7.63985	8.24224	8.48335	8.15397	7.09227	6.49	7.02834	-0.975866	0.00793074	0.0781669
Galnt1	14423	polypeptide N-acetylgalactosaminyltransferase 1 [Source:MGI Symbol;Acc:MGI:894693]	6.83825	7.81588	8.05634	8.17151	8.50927	7.88882	7.99817	8.43131	8.14986	0.241337	0.46704	0.76229
Myf5	17877	myogenic factor 5 [Source:MGI Symbol;Acc:MGI:97252]	2.89935	1.40901	2.6808	2.54321	1.66126	0	1.42179	2.80021	0.690579	-0.251545	0.753806	0.861729
Mkrn2	67027	makorin_ ring finger protein_ 2 [Source:MGI Symbol;Acc:MGI:1914277]	6.03582	6.26969	6.64706	6.53525	6.63537	7.22	6.31037	6.60055	6.26917	-0.191435	0.509201	0.784924
Pparg	19016	peroxisome proliferator activated receptor gamma [Source:MGI Symbol;Acc:MGI:97747]	3.79927	7.34355	6.157	4.3445	4.01262	3.73774	6.31037	6.19341	6.13698	0.51407	0.45661	0.757576
Raf1	110157	v-raf-leukemia viral oncogene 1 [Source:MGI Symbol;Acc:MGI:97847]	7.38223	6.87917	7.36779	7.67109	7.52174	7.71965	6.98161	7.428	7.3053	-0.188629	0.433395	0.734981
Septin1	100043580	septin 1 [Source:MGI Symbol;Acc:MGI:1858916]	5.23311	4.94485	4.90037	4.3445	5.3195	4.59326	5.3082	4.97378	5.11961	0.172458	0.563114	0.789793
Pdgfb	18591	platelet derived growth factor_ B polypeptide [Source:MGI Symbol;Acc:MGI:97528]	5.20531	6.56283	7.50307	7.72148	7.53862	7.69838	6.88243	7.21861	6.78502	-0.262303	0.570366	0.793052
Acvrl1	11482	activin A receptor_ type II-like 1 [Source:MGI Symbol;Acc:MGI:1338946]	4.34927	5.99799	6.45276	5.88133	5.83886	5.821	6.57885	7.39259	6.44212	1.01067	0.0141532	0.108856
Tamalin	56149	trafficking regulator and scaffold protein tamalin [Source:MGI Symbol;Acc:MGI:1860303]	6.61343	6.03488	5.28114	3.04322	3.80505	4.49799	6.68468	6.77571	6.41123	1.15418	0.0514651	0.230206
Acvr1b	11479	activin A receptor_ type 1B [Source:MGI Symbol;Acc:MGI:1338944]	8.40565	7.68272	7.93396	9.15074	8.93293	8.6006	7.90354	7.95053	8.21092	-0.49765	0.138456	0.403879
Tom1l2	216810	target of myb1-like 2 (chicken) [Source:MGI Symbol;Acc:MGI:2443306]	7.66847	7.84733	8.35549	8.29864	8.67876	8.43686	7.70113	8.22818	7.95303	-0.27063	0.321943	0.629731
Gpa33	59290	glycoprotein A33 (transmembrane) [Source:MGI Symbol;Acc:MGI:1891703]	1.9529	2.10806	2.6808	1.77164	1.0576	1.34628	0	1.13296	2.22761	-0.623333	0.450768	0.751006
Zfp385a	29813	zinc finger protein 385A [Source:MGI Symbol;Acc:MGI:1352495]	8.47715	8.35742	8.58292	8.84468	9.28773	8.5421	8.52646	8.94238	8.89351	0.0816145	0.749993	0.859104
Itga5	16402	integrin alpha 5 (fibronectin receptor alpha) [Source:MGI Symbol;Acc:MGI:96604]	5.50806	6.1737	6.56697	5.99492	5.46789	5.89766	7.6007	7.41293	6.75254	1.31012	4.20260301706002e-05	0.00357003
Gabra2	14395	gamma-aminobutyric acid (GABA) A receptor_ subunit alpha 2 [Source:MGI Symbol;Acc:MGI:95614]	3.55682	3.65407	3.94789	3.95295	2.90474	3.73774	1.92548	1.75965	1.5068	-2.10995	8.20343995079223e-05	0.00547016
Wdr77	70465	WD repeat domain 77 [Source:MGI Symbol;Acc:MGI:1917715]	7.65825	7.01463	6.36075	6.57232	6.6817	6.259	7.28581	6.96671	7.14558	0.276731	0.409373	0.710819
Adora3	69296	adenosine A3 receptor [Source:MGI Symbol;Acc:MGI:104847]	1.28437	3.91381	3.76853	3.95295	5.63419	3.12314	3.54038	4.60081	3.66274	-0.108921	0.873983	0.931122
Atp5pb	11950	ATP synthase peripheral stalk-membrane subunit b [Source:MGI Symbol;Acc:MGI:1100495]	9.37105	9.49418	9.90802	9.22829	9.07856	9.94872	9.5267	9.46131	9.40419	-0.0752683	0.758786	0.864837
Sox9	20682	SRY (sex determining region Y)-box 9 [Source:MGI Symbol;Acc:MGI:98371]	8.74435	8.69369	7.05197	7.46967	6.79844	6.49935	8.79176	7.64991	8.27808	0.460806	0.369733	0.679035
Hnrnpd	11991	heterogeneous nuclear ribonucleoprotein D [Source:MGI Symbol;Acc:MGI:101947]	10.423	9.49584	8.73115	9.12601	9.26255	8.48112	9.55381	9.25986	9.76745	0.135702	0.734077	0.847146
Dynlt1c	100040563	dynein light chain Tctex-type 1C [Source:MGI Symbol;Acc:MGI:3807476]	0.780627	0.870088	1.48751	0	0	0	0.641293	1.13296	1.15566	0.485281	0.623723	0.793052
C1d	57316	C1D nuclear receptor co-repressor [Source:MGI Symbol;Acc:MGI:1927354]	8.06636	8.53211	8.0066	7.50845	7.71976	7.66588	8.74171	8.60492	8.71322	0.713896	0.00519798	0.0611066
Gm2a	14667	GM2 ganglioside activator protein [Source:MGI Symbol;Acc:MGI:95762]	6.66538	9.04519	8.29048	7.3679	8.35581	8.07364	8.92066	9.25986	8.70475	0.793077	0.0680228	0.269783
Krit1	79264	KRIT1_ ankyrin repeat containing [Source:MGI Symbol;Acc:MGI:1930618]	8.06249	7.36544	7.66571	7.3679	7.46988	7.68763	7.79501	7.51055	7.42352	-0.0442658	0.846318	0.92013
Clcn4	12727	chloride channel_ voltage-sensitive 4 [Source:MGI Symbol;Acc:MGI:104571]	9.17894	9.03612	9.30061	9.51683	9.17618	9.75371	9.03745	8.97865	8.82876	-0.390366	0.0608015	0.254112
Vmn2r88	669149	vomeronasal 2_ receptor 88 [Source:MGI Symbol;Acc:MGI:1316662]	2.59099	2.57692	1.48751	0	1.0576	2.03038	0	0	0	-3.07756	0.00238134	0.0390875
Grm6	108072	glutamate receptor_ metabotropic 6 [Source:MGI Symbol;Acc:MGI:1351343]	2.1983	3.74595	4.25099	1.77164	2.08556	3.8956	0	1.13296	0	-3.39992	6.12561656742028e-05	0.0045075
Sema4f	20355	sema domain_ immunoglobulin domain (Ig)_ TM domain_ and short cytoplasmic domain [Source:MGI Symbol;Acc:MGI:1340055]	1.65701	3.45066	3.32484	4.16197	3.80505	2.49254	3.46925	3.75781	3.66274	0.347329	0.513563	0.784924
Hk2	15277	hexokinase 2 [Source:MGI Symbol;Acc:MGI:1315197]	9.10187	8.94698	9.73251	9.97702	9.23174	10.0446	8.54388	8.79128	8.49491	-0.932604	0.00185823	0.03407
Myo18a	360013	myosin XVIIIA [Source:MGI Symbol;Acc:MGI:2667185]	9.38815	9.37334	9.55359	9.9942	10.2614	9.5785	9.32366	9.68481	9.73871	-0.133576	0.608495	0.793052
Sez6	20370	seizure related gene 6 [Source:MGI Symbol;Acc:MGI:104745]	3.55682	3.07895	3.94789	3.41383	3.27079	4.59326	0.641293	1.99375	1.15566	-2.63788	2.49348116578798e-05	0.00254089
Haao	107766	3-hydroxyanthranilate 3_4-dioxygenase [Source:MGI Symbol;Acc:MGI:1349444]	3.79927	3.07895	4.38159	3.95295	2.67973	2.49254	3.46925	2.91876	4.49106	0.256296	0.637425	0.793052
Cd52	23833	CD52 antigen [Source:MGI Symbol;Acc:MGI:1346088]	3.46601	6.14023	5.46914	5.69218	5.99379	4.03788	6.51847	7.04048	6.76073	1.3006	0.0112772	0.095849
Abhd15	67477	abhydrolase domain containing 15 [Source:MGI Symbol;Acc:MGI:1914727]	1.28437	4.13385	4.25099	4.16197	3.91256	2.84203	3.54038	4.24003	3.43602	0.0980473	0.866979	0.926299
Hoxb6	15414	homeobox B6 [Source:MGI Symbol;Acc:MGI:96187]	6.9175	6.08852	5.06492	5.47443	5.60243	4.2862	6.23733	5.49646	6.40079	0.259476	0.596189	0.793052
Loxl3	16950	lysyl oxidase-like 3 [Source:MGI Symbol;Acc:MGI:1337004]	3.55682	4.13385	4.90037	1.77164	3.09934	3.8956	5.42558	5.80431	5.01393	1.59021	0.00059618	0.0178572
Tcl1b5	27382	T cell leukemia/lymphoma 1B_ 5 [Source:MGI Symbol;Acc:MGI:1351635]	0	0	0	0	1.66126	1.34628	0	0.674949	0	-0.675752	0.517738	0.784924
Btn1a1	12231	butyrophilin_ subfamily 1_ member A1 [Source:MGI Symbol;Acc:MGI:103118]	1.9529	2.36145	3.32484	1.77164	1.0576	2.49254	0.641293	1.48007	1.5068	-1.25815	0.0936037	0.324561
Kat2b	18519	K(lysine) acetyltransferase 2B [Source:MGI Symbol;Acc:MGI:1343094]	7.07941	7.32877	7.62674	7.44988	7.34109	7.50367	7.46103	7.81187	7.38164	0.174782	0.391366	0.697608
Rab5b	19344	RAB5B_ member RAS oncogene family [Source:MGI Symbol;Acc:MGI:105938]	6.58135	7.26808	7.48865	7.73789	7.88728	7.12754	7.14457	7.65846	7.254	-0.031729	0.918284	0.96126
Cryba1	12957	crystallin_ beta A1 [Source:MGI Symbol;Acc:MGI:88518]	1.28437	1.40901	2.20417	2.54321	2.08556	0	0.641293	0.674949	0	-1.82694	0.0482311	0.222136
Dnmt3l	54427	DNA (cytosine-5-)-methyltransferase 3-like [Source:MGI Symbol;Acc:MGI:1859287]	3.87181	4.13385	3.32484	4.16197	2.90474	4.68263	3.90623	3.99218	4.56776	0.245219	0.570193	0.793052
Aire	11634	autoimmune regulator (autoimmune polyendocrinopathy candidiasis ectodermal dystrophy) [Source:MGI Symbol;Acc:MGI:1338803]	3.15326	4.13385	2.6808	2.54321	3.09934	4.16738	1.42179	1.99375	1.5068	-2.0246	0.00085981	0.0218336
Icosl	50723	icos ligand [Source:MGI Symbol;Acc:MGI:1354701]	5.33925	4.98311	3.94789	3.41383	3.56251	4.68263	5.63506	5.65858	5.86036	1.14905	0.0077338	0.077169
Spg7	234847	SPG7_ paraplegin matrix AAA peptidase subunit [Source:MGI Symbol;Acc:MGI:2385906]	7.92009	7.56782	7.78851	7.87774	7.7418	7.66588	7.21148	7.56611	7.54706	-0.312469	0.0824046	0.302291
Sult5a1	57429	sulfotransferase family 5A_ member 1 [Source:MGI Symbol;Acc:MGI:1931463]	5.86864	6.33031	8.71266	9.92422	9.92825	9.32802	5.91483	6.88897	6.54055	-2.24566	0.000821101	0.021377
Rpl13	270106	ribosomal protein L13 [Source:MGI Symbol;Acc:MGI:105922]	8.01524	7.85766	7.51734	7.73789	7.98289	7.94408	7.94673	7.3977	8.0194	-0.0442572	0.83851	0.92013
Chmp1a	234852	charged multivesicular body protein 1A [Source:MGI Symbol;Acc:MGI:1920159]	8.05472	8.52888	8.25684	8.65896	8.88093	7.90748	8.55894	8.6377	8.99595	0.318754	0.229577	0.526613
Rpa1	68275	replication protein A1 [Source:MGI Symbol;Acc:MGI:1915525]	8.4026	7.79989	7.33593	7.70488	8.03736	7.24955	7.90691	7.70457	8.20793	0.135116	0.647641	0.793052
Serpinf1	20317	serine (or cysteine) peptidase inhibitor_ clade F_ member 1 [Source:MGI Symbol;Acc:MGI:108080]	6.52623	8.38626	8.06608	6.04853	5.4322	7.22	9.28146	9.79548	9.05042	1.95457	0.000347536	0.0127931
Tubgcp3	259279	tubulin_ gamma complex associated protein 3 [Source:MGI Symbol;Acc:MGI:2183752]	7.40685	7.05111	7.0122	7.61889	7.3602	7.40207	7.3565	7.23012	7.33303	-0.00947167	0.961438	0.976727
Oprm1	18390	opioid receptor_ mu 1 [Source:MGI Symbol;Acc:MGI:97441]	3.03188	3.07895	4.25099	2.54321	1.66126	4.49799	0	1.13296	0.690579	-3.25839	4.81278175683834e-05	0.00390699
Polr3d	67065	polymerase (RNA) III (DNA directed) polypeptide D [Source:MGI Symbol;Acc:MGI:1914315]	7.26592	6.76302	7.09068	6.71178	6.5211	7.02874	7.08634	6.99398	7.12669	0.146164	0.515043	0.784924
Tcf7	21414	transcription factor 7_ T cell specific [Source:MGI Symbol;Acc:MGI:98507]	7.64279	7.13846	5.52673	5.30855	6.11129	4.92166	7.12156	6.16969	7.2884	0.437441	0.429796	0.730703
Ddx3x	13205	DEAD box helicase 3_ X-linked [Source:MGI Symbol;Acc:MGI:103064]	10.6002	10.4477	9.80122	9.9278	10.1241	9.91914	10.658	10.4755	10.7106	0.443329	0.0573464	0.245591
Il12rb1	16161	interleukin 12 receptor_ beta 1 [Source:MGI Symbol;Acc:MGI:104579]	3.15326	3.21377	4.38159	3.95295	2.67973	4.68263	2.72187	2.52915	2.9548	-1.08718	0.0424278	0.206342
Slc5a5	114479	solute carrier family 5 (sodium iodide symporter)_ member 5 [Source:MGI Symbol;Acc:MGI:2149330]	3.46601	3.83232	3.03847	3.70842	3.56251	3.8956	2.4536	1.99375	3.06474	-1.12755	0.0176312	0.124145
Kcnn3	140493	potassium intermediate/small conductance calcium-activated channel_ subfamily N_ member 3 [Source:MGI Symbol;Acc:MGI:2153183]	4.34927	4.13385	4.81048	0	3.42401	4.49799	3.39443	4.45147	3.26229	-0.276344	0.62295	0.793052
Usp32	237898	ubiquitin specific peptidase 32 [Source:MGI Symbol;Acc:MGI:2144475]	7.59538	7.76188	7.89075	8.18354	8.31719	8.28103	7.963	7.76912	7.67392	-0.215804	0.347668	0.656435
Car4	12351	carbonic anhydrase 4 [Source:MGI Symbol;Acc:MGI:1096574]	2.59099	4.49327	4.61191	3.04322	1.0576	4.03788	2.59396	3.55308	3.59105	-0.401531	0.540324	0.784924
Txnrd3	232223	thioredoxin reductase 3 [Source:MGI Symbol;Acc:MGI:2386711]	5.61759	6.05298	5.68687	5.01737	5.53673	6.22965	5.3484	5.90827	6.44212	0.21126	0.534147	0.784924
Fasl	14103	Fas ligand (TNF superfamily_ member 6) [Source:MGI Symbol;Acc:MGI:99255]	1.65701	0.870088	0	0	1.66126	0	1.08369	0.674949	1.15566	-0.0591016	0.951083	0.976727
Zfp512b	269401	zinc finger protein 512B [Source:MGI Symbol;Acc:MGI:2685478]	7.54636	6.99604	7.05197	8.00523	7.56358	7.51588	7.50614	7.20117	7.42352	-0.0949708	0.713681	0.832618
Dnajc5	13002	DnaJ heat shock protein family (Hsp40) member C5 [Source:MGI Symbol;Acc:MGI:892995]	8.65724	8.58283	8.71266	9.05575	9.42343	8.50582	8.90895	9.05669	8.9855	0.123793	0.618655	0.793052
Tpd52l2	66314	tumor protein D52-like 2 [Source:MGI Symbol;Acc:MGI:1913564]	8.07022	8.56086	8.29877	8.61522	8.90716	8.0232	8.60944	8.7318	8.61949	0.205992	0.394239	0.699921
Fmr1	14265	FMRP translational regulator 1 [Source:MGI Symbol;Acc:MGI:95564]	8.57816	8.50935	7.63985	7.99161	8.20535	7.57543	8.59698	8.66764	8.73	0.51597	0.0606513	0.25373
Bcl11a	14025	B cell CLL/lymphoma 11A (zinc finger protein) [Source:MGI Symbol;Acc:MGI:106190]	8.30118	7.34355	6.72294	7.77016	7.58811	6.70531	7.39539	6.67824	7.37098	-0.327175	0.389876	0.696998
Il4	16189	interleukin 4 [Source:MGI Symbol;Acc:MGI:96556]	1.28437	2.76435	2.20417	0	2.08556	2.03038	3.04901	2.80021	1.5068	0.645109	0.355564	0.664467
Pxmp4	59038	peroxisomal membrane protein 4 [Source:MGI Symbol;Acc:MGI:1891701]	6.89156	7.66517	7.83485	7.28099	7.58811	7.3069	7.30125	7.74925	7.68687	0.133	0.60309	0.793052
Dlg3	53310	discs large MAGUK scaffold protein 3 [Source:MGI Symbol;Acc:MGI:1888986]	7.24559	7.08669	7.03222	7.30321	7.57181	7.205	7.43326	7.14146	7.40796	0.0803957	0.683793	0.811603
Gnb1l	13972	guanine nucleotide binding protein (G protein)_ beta polypeptide 1-like [Source:MGI Symbol;Acc:MGI:1338057]	4.78458	4.78077	3.94789	3.95295	4.35519	4.68263	4.51282	4.49028	4.92926	0.148794	0.65664	0.795947
Dbh	13166	dopamine beta hydroxylase [Source:MGI Symbol;Acc:MGI:94864]	3.15326	1.40901	1.48751	3.70842	0	3.35831	1.08369	2.91876	1.15566	-0.65953	0.428321	0.728979
Mmp11	17385	matrix metallopeptidase 11 [Source:MGI Symbol;Acc:MGI:97008]	3.26522	5.09216	4.61191	3.04322	3.91256	3.73774	7.47471	6.1816	7.20081	2.81407	3.29755129654766e-09	5.54653983493812e-06
Smarcb1	20587	SWI/SNF related_ matrix associated_ actin dependent regulator of chromatin_ subfamily b_ member 1 [Source:MGI Symbol;Acc:MGI:1328366]	8.2646	7.96193	7.62674	7.86285	7.92629	7.4664	8.05999	7.74123	8.09261	0.0912914	0.686599	0.813529
Vpreb3	22364	pre-B lymphocyte gene 3 [Source:MGI Symbol;Acc:MGI:98938]	0	1.40901	2.20417	1.77164	0	1.34628	0	0	0.690579	-1.52292	0.141398	0.408444
Hip1r	29816	huntingtin interacting protein 1 related [Source:MGI Symbol;Acc:MGI:1352504]	8.66492	8.42152	8.54161	8.68458	8.98928	8.99884	8.54388	8.31181	8.64406	-0.22435	0.268038	0.57507
Nsun5	100609	NOL1/NOP2/Sun domain family_ member 5 [Source:MGI Symbol;Acc:MGI:2140844]	6.17132	5.25738	5.46914	5.01737	5.69569	6.19968	5.65122	5.39785	5.78204	-0.100815	0.753465	0.861542
Top1mt	72960	DNA topoisomerase 1_ mitochondrial [Source:MGI Symbol;Acc:MGI:1920210]	5.77718	5.79787	4.81048	6.45811	6.15574	5.69779	5.72941	5.55255	5.61137	-0.221723	0.483196	0.776365
Hoxa10	15395	homeobox A10 [Source:MGI Symbol;Acc:MGI:96171]	3.87181	3.21377	5.58211	3.41383	3.42401	5.41445	0.641293	3.69274	2.22761	-1.71887	0.0166935	0.120308
Hoxa4	15401	homeobox A4 [Source:MGI Symbol;Acc:MGI:96176]	2.59099	3.07895	3.76853	4.3445	3.09934	3.73774	2.4536	3.55308	2.70606	-0.495347	0.345286	0.65355
Gm38393	NA	predicted gene_ 38393 [Source:MGI Symbol;Acc:MGI:5613898]	3.64224	3.21377	4.81048	3.70842	1.0576	4.76679	1.92548	2.37178	1.15566	-2.05424	0.00317375	0.0454764
Mmp14	17387	matrix metallopeptidase 14 (membrane-inserted) [Source:MGI Symbol;Acc:MGI:101900]	8.87582	9.10063	8.49187	8.48517	8.64408	7.8794	10.4829	10.1432	9.97794	1.55973	2.53815128573742e-08	2.18748815396232e-05
Slc7a7	20540	solute carrier family 7 (cationic amino acid transporter_ y+ system)_ member 7 [Source:MGI Symbol;Acc:MGI:1337120]	3.26522	4.32472	4.71461	3.41383	2.90474	4.49799	4.4026	4.63585	4.13555	0.421791	0.350252	0.659352
Oxa1l	69089	oxidase assembly 1-like [Source:MGI Symbol;Acc:MGI:1916339]	7.90721	7.37985	7.47408	7.70488	8.08984	7.67679	7.47924	7.47713	7.51352	-0.237999	0.263465	0.568884
Heatr6	217026	HEAT repeat containing 6 [Source:MGI Symbol;Acc:MGI:1919790]	7.75252	6.76302	7.05197	7.16442	7.19966	7.76128	6.98161	6.51844	6.71087	-0.574584	0.0451014	0.213506
Ccl3	20302	chemokine (C-C motif) ligand 3 [Source:MGI Symbol;Acc:MGI:98260]	2.40797	3.33707	3.03847	0	2.41302	2.03038	4.28325	2.80021	4.27932	1.39198	0.0184776	0.127411
Wfdc18	14038	WAP four-disulfide core domain 18 [Source:MGI Symbol;Acc:MGI:107506]	2.59099	4.38312	0	1.77164	1.66126	2.03038	4.19783	3.22521	3.79624	0.981075	0.181987	0.469411
Icam4	78369	intercellular adhesion molecule 4_ Landsteiner-Wiener blood group [Source:MGI Symbol;Acc:MGI:1925619]	0	0	0	0	0	0	0	0	0	0	1	1
Ilf2	67781	interleukin enhancer binding factor 2 [Source:MGI Symbol;Acc:MGI:1915031]	9.20725	8.64977	7.96554	8.19547	8.28254	8.00599	8.68201	8.26221	8.68982	0.0962938	0.760348	0.866044
Chtop	66511	chromatin target of PRMT1 [Source:MGI Symbol;Acc:MGI:1913761]	9.09431	8.88771	8.6813	8.55166	8.90065	8.55399	9.05121	8.82773	9.10452	0.199777	0.296039	0.607902
Snapin	20615	SNAP-associated protein [Source:MGI Symbol;Acc:MGI:1333745]	7.1685	7.52955	7.96554	7.68808	7.98289	8.04864	7.72422	8.15156	7.76632	0.135533	0.594267	0.793052
S100a4	20198	S100 calcium binding protein A4 [Source:MGI Symbol;Acc:MGI:1330282]	3.55682	6.07086	6.39208	5.21787	5.99379	5.3613	6.38956	6.74395	6.09872	0.740403	0.12623	0.383443
S100a3	20197	S100 calcium binding protein A3 [Source:MGI Symbol;Acc:MGI:1338849]	11.0013	11.7508	3.32484	3.04322	3.91256	3.73774	12.0275	9.61628	12.0316	1.01068	0.334348	0.640193
S100a5	20199	S100 calcium binding protein A5 [Source:MGI Symbol;Acc:MGI:1338915]	0.780627	0	0	1.77164	0	0	0.641293	0	0.690579	-0.104073	0.921582	0.962971
S100a6	20200	S100 calcium binding protein A6 (calcyclin) [Source:MGI Symbol;Acc:MGI:1339467]	9.60182	10.8574	10.3934	9.59548	9.50515	9.92602	11.3858	11.0934	11.1233	1.10766	0.000950472	0.0231576
Scn4a	110880	sodium channel_ voltage-gated_ type IV_ alpha [Source:MGI Symbol;Acc:MGI:98250]	6.7544	6.15706	8.63622	6.53525	6.94493	7.64379	4.19783	6.78355	4.80802	-1.53139	0.010649	0.0924765
Icam2	15896	intercellular adhesion molecule 2 [Source:MGI Symbol;Acc:MGI:96394]	3.26522	4.06417	4.81048	1.77164	2.41302	3.8956	4.96464	4.70347	3.79624	0.857451	0.119823	0.372987
Mapk7	23939	mitogen-activated protein kinase 7 [Source:MGI Symbol;Acc:MGI:1346347]	5.79594	6.03488	5.91966	5.69218	6.32098	5.89766	6.54465	6.81446	6.65043	0.70471	0.00159492	0.0313555
Epn2	13855	epsin 2 [Source:MGI Symbol;Acc:MGI:1333766]	7.27264	7.47018	7.53148	8.04534	8.20535	7.40207	7.49723	7.8157	7.68257	-0.0212282	0.936794	0.970802
B9d1	27078	B9 protein domain 1 [Source:MGI Symbol;Acc:MGI:1351471]	6.15688	5.88128	4.50134	4.78444	4.69342	5.3613	6.14905	5.33527	6.40079	0.61554	0.154589	0.427563
Sec24b	99683	Sec24 related gene family_ member B (S. cerevisiae) [Source:MGI Symbol;Acc:MGI:2139764]	7.67355	7.65928	7.4445	7.56472	7.96427	7.22	7.86596	7.7372	7.79052	0.185377	0.361251	0.670327
N4bp3	212706	NEDD4 binding protein 3 [Source:MGI Symbol;Acc:MGI:2442218]	7.1172	7.40825	6.36075	6.57232	7.6281	6.57132	7.32159	7.05996	7.59366	0.301882	0.357863	0.667353
Rmnd5b	66089	required for meiotic nuclear division 5 homolog B [Source:MGI Symbol;Acc:MGI:1913339]	7.73318	7.29874	6.86368	7.03759	7.42519	6.92267	7.78407	7.32978	7.65207	0.337774	0.19025	0.48034
Nhp2	52530	NHP2 ribonucleoprotein [Source:MGI Symbol;Acc:MGI:1098547]	9.68344	9.50244	8.43284	8.6063	9.00758	7.97979	9.59616	8.9563	9.68592	0.439501	0.253851	0.556526
Vps9d1	72325	VPS9 domain containing 1 [Source:MGI Symbol;Acc:MGI:1914143]	7.31227	7.00537	7.39897	7.3251	7.53021	8.00599	6.91626	6.87437	7.09465	-0.490409	0.0491714	0.224697
Zfp276	57247	zinc finger protein (C2H2 type) 276 [Source:MGI Symbol;Acc:MGI:1888495]	6.17132	5.97918	5.68687	6.45811	6.30133	6.4236	6.35051	6.46099	6.16193	0.144297	0.538355	0.784924
C1ql4	239659	complement component 1_ q subcomponent-like 4 [Source:MGI Symbol;Acc:MGI:3579909]	2.1983	2.10806	2.20417	0	1.0576	2.84203	1.08369	0	0.690579	-1.82756	0.0362734	0.188056
Mfsd10	68294	major facilitator superfamily domain containing 10 [Source:MGI Symbol;Acc:MGI:1915544]	6.97626	6.33031	5.78454	6.74463	6.55469	6.03975	6.51847	6.47072	6.73601	0.109616	0.70688	0.827311
Luzp1	269593	leucine zipper protein 1 [Source:MGI Symbol;Acc:MGI:107629]	9.53777	9.0247	8.28214	9.04919	9.07278	8.51193	9.47317	8.92478	9.04707	0.191787	0.521332	0.784924
Slc13a2	20500	solute carrier family 13 (sodium-dependent dicarboxylate transporter)_ member 2 [Source:MGI Symbol;Acc:MGI:1276558]	0	2.57692	1.48751	1.77164	1.0576	0	0.641293	1.13296	0.690579	-0.799654	0.402068	0.705879
Kctd10	330171	potassium channel tetramerisation domain containing 10 [Source:MGI Symbol;Acc:MGI:2141207]	6.2138	7.03299	7.18312	7.6539	7.9705	6.74735	7.54558	8.22531	7.77443	0.619142	0.100396	0.337111
Poldip2	67811	polymerase (DNA-directed)_ delta interacting protein 2 [Source:MGI Symbol;Acc:MGI:1915061]	8.34643	8.14182	7.96554	7.77016	7.7635	7.7715	8.29153	8.09917	8.16537	0.200823	0.324952	0.632404
Sebox	18292	SEBOX homeobox [Source:MGI Symbol;Acc:MGI:108012]	2.75339	3.65407	3.32484	3.70842	4.42948	2.49254	3.46925	3.82007	3.35177	0.0241292	0.960867	0.976727
Ift20	55978	intraflagellar transport 20 [Source:MGI Symbol;Acc:MGI:1915585]	9.02244	9.30324	9.35726	9.54973	9.45934	9.70388	9.49011	9.29864	9.31661	-0.0402652	0.833321	0.917803
Col6a1	12833	collagen_ type VI_ alpha 1 [Source:MGI Symbol;Acc:MGI:88459]	7.29259	8.67336	8.94163	7.67109	8.22112	8.50582	10.5469	10.6126	10.321	2.11731	1.83206219338742e-09	3.78249153544326e-06
Pcbp3	59093	poly(rC) binding protein 3 [Source:MGI Symbol;Acc:MGI:1890470]	4.39921	4.13385	4.25099	3.04322	2.41302	4.59326	4.8573	4.41159	4.08425	0.477664	0.307944	0.617501
Lgals9	16859	lectin_ galactose binding_ soluble 9 [Source:MGI Symbol;Acc:MGI:109496]	5.36461	6.58788	6.36075	6.10022	6.97004	6.22965	7.2702	7.69629	6.9228	0.962716	0.00616421	0.0676581
Araf	11836	Araf proto-oncogene_ serine/threonine kinase [Source:MGI Symbol;Acc:MGI:88065]	8.20968	7.89326	8.62967	8.70976	8.61652	8.98573	8.10175	8.3702	8.07629	-0.35103	0.184937	0.472985
Cfp	18636	complement factor properdin [Source:MGI Symbol;Acc:MGI:97545]	5.55287	6.86899	6.9919	5.88133	5.19725	6.13782	7.07441	7.83467	6.90073	1.04448	0.0143355	0.109719
Timp1	21857	tissue inhibitor of metalloproteinase 1 [Source:MGI Symbol;Acc:MGI:98752]	2.1983	4.82357	3.32484	3.04322	2.67973	3.12314	6.66094	7.10442	6.17425	3.0825	1.32147415572118e-08	1.42617094905854e-05
Uxt	22294	ubiquitously expressed prefoldin like chaperone [Source:MGI Symbol;Acc:MGI:1277988]	3.87181	3.45066	3.76853	3.04322	3.09934	4.2862	3.23203	2.80021	3.73103	-0.375144	0.407483	0.708678
Cnnm3	94218	cyclin M3 [Source:MGI Symbol;Acc:MGI:2151055]	6.83825	6.37416	6.6728	7.28099	6.98243	6.49935	6.58727	6.39093	6.25764	-0.373854	0.137449	0.402359
Lman2l	214895	lectin_ mannose-binding 2-like [Source:MGI Symbol;Acc:MGI:2443010]	6.43342	6.89932	6.77139	6.67816	6.75576	7.17451	6.21576	6.58271	6.71087	-0.281575	0.235057	0.53414
Mcm3ap	54387	minichromosome maintenance complex component 3 associated protein [Source:MGI Symbol;Acc:MGI:1930089]	7.41294	6.90929	7.10965	7.25841	6.86687	6.49935	7.00695	6.8068	6.94453	-0.116591	0.627392	0.793052
Pcnt	18541	pericentrin (kendrin) [Source:MGI Symbol;Acc:MGI:102722]	8.32398	7.54242	7.72842	8.42563	8.58436	8.10631	7.46103	7.70044	7.68687	-0.537032	0.0485692	0.223009
Ftcd	14317	formiminotransferase cyclodeaminase [Source:MGI Symbol;Acc:MGI:1339962]	0.780627	1.80046	2.20417	2.54321	2.90474	4.03788	0.641293	1.48007	3.35177	-0.409961	0.615709	0.793052
Mxd1	17119	MAX dimerization protein 1 [Source:MGI Symbol;Acc:MGI:96908]	7.23875	7.93778	8.11384	7.84781	8.3653	8.65682	8.13372	8.28722	7.9953	0.0530241	0.861273	0.922715
Gmcl1	23885	germ cell-less_ spermatogenesis associated 1 [Source:MGI Symbol;Acc:MGI:1345156]	8.25785	7.7397	6.59416	7.13993	7.189	7.02874	8.084	7.31904	8.19287	0.462294	0.223492	0.520488
Snrnp27	66618	small nuclear ribonucleoprotein 27 (U4/U6.U5) [Source:MGI Symbol;Acc:MGI:1913868]	8.89553	8.20389	8.19601	8.28753	7.8404	8.40438	8.54388	8.061	8.21689	-0.0540435	0.83696	0.92013
Oas1c	114643	2'-5' oligoadenylate synthetase 1C [Source:MGI Symbol;Acc:MGI:2149633]	3.15326	3.91381	4.50134	5.62318	5.3956	4.76679	3.67291	4.37057	4.08425	-0.663479	0.195686	0.488154
Oas1h	246729	2'-5' oligoadenylate synthetase 1H [Source:MGI Symbol;Acc:MGI:2180853]	1.28437	0.870088	1.48751	0	0	1.34628	0	0	0	-1.68036	0.111621	0.357896
Ocrl	320634	OCRL_ inositol polyphosphate-5-phosphatase [Source:MGI Symbol;Acc:MGI:109589]	7.15403	6.58788	7.07145	7.40948	7.3602	7.49135	7.14457	7.11066	7.3053	-0.0100363	0.966679	0.977382
Calm1	12313	calmodulin 1 [Source:MGI Symbol;Acc:MGI:88251]	11.3623	11.9035	11.8719	11.714	12.175	11.9544	12.0008	11.9742	11.8822	0.101431	0.617114	0.793052
Agpat3	28169	1-acylglycerol-3-phosphate O-acyltransferase 3 [Source:MGI Symbol;Acc:MGI:1336186]	8.70021	8.80201	8.78525	8.3206	8.26236	8.38454	8.57173	8.86696	8.73	0.163461	0.420828	0.721918
Slc26a3	13487	solute carrier family 26_ member 3 [Source:MGI Symbol;Acc:MGI:107181]	4.06981	4.38312	4.81048	3.04322	2.41302	4.39598	2.94799	2.37178	3.43602	-1.108	0.0402689	0.200043
Sema6b	20359	sema domain_ transmembrane domain (TM)_ and cytoplasmic domain_ (semaphorin) 6B [Source:MGI Symbol;Acc:MGI:1202889]	3.79927	5.28827	4.25099	3.04322	3.56251	4.16738	5.44424	5.65858	5.01393	1.14229	0.0125608	0.101803
Uhrf1	18140	ubiquitin-like_ containing PHD and RING finger domains_ 1 [Source:MGI Symbol;Acc:MGI:1338889]	8.73465	7.52308	5.34657	6.89853	6.91938	6.28777	7.57975	6.98721	7.9058	0.182399	0.74545	0.855526
Dpp9	224897	dipeptidylpeptidase 9 [Source:MGI Symbol;Acc:MGI:2443967]	7.53523	7.07788	7.69112	7.40948	7.41608	7.06243	7.28063	7.40787	7.33303	-0.0383695	0.852262	0.92013
Ramp2	54409	receptor (calcitonin) activity modifying protein 2 [Source:MGI Symbol;Acc:MGI:1859650]	4.82168	5.96012	6.26247	3.70842	4.10618	5.41445	6.92293	7.16564	6.25764	1.43759	0.003893	0.0515998
Lsr	54135	lipolysis stimulated lipoprotein receptor [Source:MGI Symbol;Acc:MGI:1927471]	6.62397	6.84841	6.56697	7.16442	7.86738	7.205	6.85479	6.77571	7.21876	-0.152176	0.638821	0.793052
Gramd1a	52857	GRAM domain containing 1A [Source:MGI Symbol;Acc:MGI:105490]	7.05625	7.10416	7.62674	7.6365	7.48738	6.9409	7.53691	8.12714	7.6254	0.456359	0.0744731	0.284782
Hpn	15451	hepsin [Source:MGI Symbol;Acc:MGI:1196620]	2.1983	3.45066	5.28114	3.70842	2.90474	4.76679	2.4536	3.55308	3.97585	-0.576358	0.371252	0.680979
Gabrg1	14405	gamma-aminobutyric acid (GABA) A receptor_ subunit gamma 1 [Source:MGI Symbol;Acc:MGI:103156]	3.46601	2.76435	3.56368	0	0	3.12314	0	0.674949	0	-3.09133	0.00120879	0.0267977
Ckb	12709	creatine kinase_ brain [Source:MGI Symbol;Acc:MGI:88407]	6.11266	7.26808	6.48217	5.30855	5.89237	6.16908	7.09227	7.71689	7.31646	1.02354	0.00821577	0.0797005
Sp1	20683	trans-acting transcription factor 1 [Source:MGI Symbol;Acc:MGI:98372]	8.89117	8.64679	8.11384	8.90405	9.01061	7.71965	8.94544	8.64846	8.93934	0.226489	0.462642	0.760183
Itgb7	16421	integrin beta 7 [Source:MGI Symbol;Acc:MGI:96616]	4.06981	5.22582	5.73653	4.78444	5.46789	4.59326	5.04021	5.64144	5.61137	0.377809	0.33138	0.636695
Myg1	60315	melanocyte proliferating gene 1 [Source:MGI Symbol;Acc:MGI:1929864]	7.03272	6.44441	5.91966	6.57232	6.19886	5.74004	6.59564	6.1816	6.65043	0.0954021	0.764926	0.868666
Rarg	19411	retinoic acid receptor_ gamma [Source:MGI Symbol;Acc:MGI:97858]	9.11313	9.1265	9.36518	10.1768	10.5371	9.69047	9.00324	9.51641	9.53052	-0.388594	0.27917	0.590569
Pfdn5	56612	prefoldin 5 [Source:MGI Symbol;Acc:MGI:1928753]	8.39338	9.1093	9.1484	9.36663	9.64228	9.25341	9.37321	9.25705	9.25271	0.0972161	0.715302	0.833421
Efnb2	13642	ephrin B2 [Source:MGI Symbol;Acc:MGI:105097]	9.18251	8.59832	8.17815	8.23069	8.88753	7.75099	8.90559	8.52773	9.07032	0.291231	0.374302	0.684298
Rrp15	67223	ribosomal RNA processing 15 homolog [Source:MGI Symbol;Acc:MGI:1914473]	7.74288	7.00537	6.157	6.64373	6.55469	6.13782	7.21148	6.88169	7.31089	0.303512	0.417471	0.718233
Rnd2	11858	Rho family GTPase 2 [Source:MGI Symbol;Acc:MGI:1338755]	4.99407	5.97918	5.87601	5.75802	5.66527	5.78109	6.24799	5.96448	6.37967	0.512954	0.0666411	0.267582
Srr	27364	serine racemase [Source:MGI Symbol;Acc:MGI:1351636]	4.89312	5.43351	5.52673	5.39387	5.63419	5.06151	5.51659	6.15769	5.45862	0.409417	0.172543	0.45514
Sync	68828	syncoilin [Source:MGI Symbol;Acc:MGI:1916078]	4.6672	4.20032	6.48217	5.30855	4.63182	6.03975	3.67291	5.29199	3.59105	-0.976319	0.0837535	0.305188
Fndc5	384061	fibronectin type III domain containing 5 [Source:MGI Symbol;Acc:MGI:1917614]	5.17696	5.48774	6.69809	5.62318	4.80925	7.22	5.22428	5.86463	4.95804	-0.656859	0.201662	0.495351
Acp5	11433	acid phosphatase 5_ tartrate resistant [Source:MGI Symbol;Acc:MGI:87883]	6.83825	8.35378	6.79502	6.29023	6.5211	5.93452	6.7906	7.423	7.37632	0.176477	0.714635	0.8331
Cnn1	12797	calponin 1 [Source:MGI Symbol;Acc:MGI:104979]	2.40797	2.93021	3.94789	3.70842	3.68887	3.73774	3.31551	3.22521	2.83579	-0.293761	0.545788	0.784924
Fbxo9	71538	f-box protein 9 [Source:MGI Symbol;Acc:MGI:1918788]	6.58135	7.05111	7.23588	7.21218	7.33143	7.29277	7.0684	7.38231	7.08163	0.0559388	0.808389	0.901724
Vps50	73288	VPS50 EARP/GARPII complex subunit [Source:MGI Symbol;Acc:MGI:1920538]	7.63239	7.26031	6.92921	6.92744	7.2415	7.37551	7.33665	7.047	7.39223	0.0036007	0.987273	0.991682
Hars	15115	histidyl-tRNA synthetase [Source:MGI Symbol;Acc:MGI:108087]	8.62875	8.73352	8.41007	8.42563	8.4877	8.28103	8.50884	8.59159	8.75277	0.112679	0.505263	0.784924
Zmat2	66492	zinc finger_ matrin type 2 [Source:MGI Symbol;Acc:MGI:1913742]	9.58033	9.1933	8.90952	8.71805	8.78515	8.72677	9.27626	9.05507	9.42495	0.231404	0.359051	0.668517
Ube2c	68612	ubiquitin-conjugating enzyme E2C [Source:MGI Symbol;Acc:MGI:1915862]	8.49161	7.64741	6.0432	5.1211	5.3956	5.60939	7.37608	6.71966	7.82608	0.358829	0.577622	0.793052
Smg5	229512	SMG5 nonsense mediated mRNA decay factor [Source:MGI Symbol;Acc:MGI:2447364]	8.65981	8.32054	8.05634	8.08436	8.17868	8.10631	8.19287	8.34924	8.3932	0.0554649	0.780802	0.880693
Cct3	12462	chaperonin containing Tcp1_ subunit 3 (gamma) [Source:MGI Symbol;Acc:MGI:104708]	10.0901	9.51228	8.71885	8.56091	8.60454	7.84109	9.60344	9.1656	9.78763	0.443049	0.311754	0.621544
Glmp	56700	glycosylated lysosomal membrane protein [Source:MGI Symbol;Acc:MGI:1913318]	7.21106	7.85766	7.72842	7.81725	7.80595	7.76128	7.90017	7.94356	7.9953	0.238921	0.230433	0.527724
Mef2d	17261	myocyte enhancer factor 2D [Source:MGI Symbol;Acc:MGI:99533]	8.13796	7.80524	8.73115	8.65896	9.01363	8.65682	7.92696	8.40869	8.11833	-0.379471	0.19388	0.485566
Tmem79	71913	transmembrane protein 79 [Source:MGI Symbol;Acc:MGI:1919163]	5.53064	6.38849	5.96203	6.67816	7.17827	5.56307	5.77436	6.2623	6.71087	-0.0405162	0.921123	0.962831
Snd1	56463	staphylococcal nuclease and tudor domain containing 1 [Source:MGI Symbol;Acc:MGI:1929266]	8.64695	8.404	8.06608	8.28753	8.43006	7.58705	8.36929	8.63337	8.66166	0.278549	0.26871	0.575773
Col18a1	12822	collagen_ type XVIII_ alpha 1 [Source:MGI Symbol;Acc:MGI:88451]	8.30773	8.41103	7.55934	7.30321	7.60424	6.9409	9.36098	8.8334	9.16131	1.31025	0.000163802	0.00833475
Slc19a1	20509	solute carrier family 19 (folate transporter)_ member 1 [Source:MGI Symbol;Acc:MGI:103182]	6.40925	5.9014	4.61191	4.9056	4.96722	4.39598	5.36808	4.79931	5.47862	-0.17296	0.711385	0.830697
Kpnb1	16211	karyopherin (importin) beta 1 [Source:MGI Symbol;Acc:MGI:107532]	10.2728	9.51228	8.70644	8.93285	9.34643	8.38454	9.83238	9.60859	9.89572	0.4372	0.257244	0.561425
Npepps	19155	aminopeptidase puromycin sensitive [Source:MGI Symbol;Acc:MGI:1101358]	9.53498	9.48254	10.0766	10.6498	10.653	10.3594	9.29438	9.53509	9.39501	-0.771954	0.0143269	0.109712
Tbx21	57765	T-box 21 [Source:MGI Symbol;Acc:MGI:1888984]	2.59099	3.33707	1.48751	0	2.08556	3.35831	0.641293	1.13296	2.02491	-1.39498	0.0690413	0.272094
Mrpl10	107732	mitochondrial ribosomal protein L10 [Source:MGI Symbol;Acc:MGI:1333801]	7.03272	7.08669	7.05197	6.83893	7.07791	6.54773	7.05024	7.07918	7.08815	0.1109	0.562217	0.789144
Cyp51	13121	cytochrome P450_ family 51 [Source:MGI Symbol;Acc:MGI:106040]	9.14092	9.48254	9.46061	8.44575	8.83383	8.23006	9.10939	9.24007	9.59493	0.312162	0.331868	0.637297
Tcf25	66855	transcription factor 25 (basic helix-loop-helix) [Source:MGI Symbol;Acc:MGI:1914105]	10.001	9.79099	9.89987	10.3062	10.4075	10.3252	9.9175	9.96005	9.84365	-0.229841	0.245585	0.546549
Tubb6	67951	tubulin_ beta 6 class V [Source:MGI Symbol;Acc:MGI:1915201]	8.61824	8.4762	7.31972	6.04853	5.3195	6.74735	9.00481	8.79322	9.00459	1.27577	0.0284439	0.16356
Def8	23854	differentially expressed in FDCP 8 [Source:MGI Symbol;Acc:MGI:1346331]	7.92862	8.15025	8.07576	8.04534	8.33663	7.66588	7.92031	8.27338	8.24635	0.104544	0.606662	0.793052
Meox1	17285	mesenchyme homeobox 1 [Source:MGI Symbol;Acc:MGI:103220]	3.72289	4.64417	4.38159	3.04322	2.90474	4.68263	5.65122	6.30646	5.01393	1.64681	0.000460892	0.0152515
Sost	74499	sclerostin [Source:MGI Symbol;Acc:MGI:1921749]	2.75339	2.57692	2.20417	2.54321	1.66126	3.12314	0	0.674949	1.15566	-2.45639	0.00202451	0.0357781
Nkx2-1	21869	NK2 homeobox 1 [Source:MGI Symbol;Acc:MGI:108067]	2.75339	2.10806	1.48751	1.77164	1.0576	2.84203	0	0	0	-3.4056	0.000587004	0.0176756
Pax9	18511	paired box 9 [Source:MGI Symbol;Acc:MGI:97493]	2.40797	3.21377	4.10739	2.54321	2.41302	3.56046	0.641293	1.48007	1.5068	-2.20231	0.00118406	0.0264844
Irx2	16372	Iroquois homeobox 2 [Source:MGI Symbol;Acc:MGI:1197526]	9.09051	8.56086	7.12837	8.61522	8.64408	7.85076	8.61563	8.19332	8.78726	0.105268	0.783318	0.882701
Col1a1	12842	collagen_ type I_ alpha 1 [Source:MGI Symbol;Acc:MGI:88467]	12.0425	13.1166	14.3231	12.8322	10.6048	13.4958	14.5574	14.4915	14.4334	1.25973	0.0230108	0.144977
Itga3	16400	integrin alpha 3 [Source:MGI Symbol;Acc:MGI:96602]	8.10072	7.68272	7.97592	8.82945	9.03758	8.62898	7.66577	7.31904	7.74995	-0.845689	0.0105221	0.0918482
Sgca	20391	sarcoglycan_ alpha (dystrophin-associated glycoprotein) [Source:MGI Symbol;Acc:MGI:894698]	5.83275	5.68634	7.95509	7.21218	6.83989	8.72151	4.32414	6.39093	4.32423	-1.87801	0.00317849	0.0455168
Dlx3	13393	distal-less homeobox 3 [Source:MGI Symbol;Acc:MGI:94903]	11.1509	10.0851	6.79502	6.74463	7.03096	6.34365	10.2043	9.0273	10.3985	0.531436	0.550209	0.784924
Foxm1	14235	forkhead box M1 [Source:MGI Symbol;Acc:MGI:1347487]	7.66847	6.6367	5.96203	5.01737	4.50012	5.30612	6.57037	5.84978	6.99401	0.251246	0.668761	0.803156
Itfg2	101142	integrin alpha FG-GAP repeat containing 2 [Source:MGI Symbol;Acc:MGI:1915450]	6.93453	6.05298	6.0432	6.10022	6.397	6.13782	6.30016	6.30646	6.37967	-0.00590481	0.982754	0.988416
Nrip2	60345	nuclear receptor interacting protein 2 [Source:MGI Symbol;Acc:MGI:1891884]	3.26522	3.45066	4.25099	2.54321	2.41302	3.73774	3.54038	3.55308	2.83579	-0.0539246	0.912472	0.95807
Tulp3	22158	tubby-like protein 3 [Source:MGI Symbol;Acc:MGI:1329045]	7.56288	6.94849	6.00319	6.24503	6.35949	6.57132	7.24913	6.88169	7.32753	0.425217	0.233649	0.532302
Gtf2h4	14885	general transcription factor II H_ polypeptide 4 [Source:MGI Symbol;Acc:MGI:1338799]	6.94297	6.48497	5.58211	5.39387	5.19725	5.60939	6.13763	6.0318	6.37967	0.147475	0.720251	0.837199
Tubb5	22154	tubulin_ beta 5 class I [Source:MGI Symbol;Acc:MGI:107812]	11.7852	10.881	9.38088	9.76919	9.80809	8.83794	11.1806	10.6154	11.3142	0.586625	0.279115	0.590487
Ell2	192657	elongation factor for RNA polymerase II 2 [Source:MGI Symbol;Acc:MGI:2183438]	8.07022	8.1248	7.50307	7.6539	7.50466	7.81168	8.02011	8.03499	8.5503	0.412546	0.0883653	0.314433
Jup	16480	junction plakoglobin [Source:MGI Symbol;Acc:MGI:96650]	10.4543	10.8804	10.7301	11.4657	12.0773	10.4273	10.6999	10.8734	11.2762	-0.160872	0.678351	0.808392
Fkbp10	14230	FK506 binding protein 10 [Source:MGI Symbol;Acc:MGI:104769]	4.89312	6.1232	5.831	5.01737	4.91646	5.74004	7.86596	7.52931	7.27702	2.03754	3.50411058097426e-09	5.54653983493812e-06
Klhl10	66720	kelch-like 10 [Source:MGI Symbol;Acc:MGI:2181067]	1.28437	1.40901	2.20417	0	1.66126	3.35831	0.641293	1.75965	1.78899	-0.588806	0.468008	0.762747
Mnx1	15285	motor neuron and pancreas homeobox 1 [Source:MGI Symbol;Acc:MGI:109160]	0	0	2.20417	1.77164	0	1.34628	0	1.13296	0	-0.725855	0.491474	0.781746
Nom1	433864	nucleolar protein with MIF4G domain 1 [Source:MGI Symbol;Acc:MGI:1861749]	7.90289	7.29874	6.88585	7.06386	7.38841	6.76791	7.34164	7.18351	7.24818	-0.0223179	0.936865	0.970812
Ergic1	67458	endoplasmic reticulum-golgi intermediate compartment (ERGIC) 1 [Source:MGI Symbol;Acc:MGI:1914708]	6.86515	7.59896	7.76477	7.77016	7.79194	7.47893	7.94017	8.20503	7.93867	0.459185	0.0643388	0.262316
Tnk1	83813	tyrosine kinase_ non-receptor_ 1 [Source:MGI Symbol;Acc:MGI:1930958]	4.9612	4.49327	5.68687	7.23548	7.52174	6.88551	4.32414	4.37057	3.97585	-2.15752	0.000232256	0.0101462
Acap1	216859	ArfGAP with coiled-coil_ ankyrin repeat and PH domains 1 [Source:MGI Symbol;Acc:MGI:2388270]	3.46601	4.73666	5.52673	4.65216	5.66527	5.30612	4.71082	4.45147	4.74336	-0.393868	0.378622	0.686874
Tcea3	21401	transcription elongation factor A (SII)_ 3 [Source:MGI Symbol;Acc:MGI:1196908]	7.04845	6.89932	9.61794	8.94703	8.09556	10.388	6.21576	7.65419	6.56881	-1.87621	0.00321042	0.0458136
Csn3	12994	casein kappa [Source:MGI Symbol;Acc:MGI:107461]	3.15326	3.45066	2.6808	1.77164	2.08556	1.34628	3.39443	0.674949	2.22761	-0.183557	0.803225	0.897807
Ifrd1	15982	interferon-related developmental regulator 1 [Source:MGI Symbol;Acc:MGI:1316717]	8.39646	8.88518	8.41007	7.81725	7.9705	8.86205	8.84541	8.72977	8.61046	0.278545	0.322097	0.629731
Stk38l	232533	serine/threonine kinase 38 like [Source:MGI Symbol;Acc:MGI:1922250]	5.28716	5.96012	6.26247	6.64373	6.4154	5.41445	5.90138	5.95064	6.33648	0.0154958	0.963821	0.976727
Brpf1	78783	bromodomain and PHD finger containing_ 1 [Source:MGI Symbol;Acc:MGI:1926033]	8.03906	7.35818	7.38346	7.81725	7.90692	7.65488	7.53691	7.47229	7.62091	-0.17263	0.430313	0.731257
Akr1b3	11677	aldo-keto reductase family 1_ member B3 (aldose reductase) [Source:MGI Symbol;Acc:MGI:1353494]	5.92086	5.9014	6.0432	6.10022	5.3956	5.3613	5.63506	5.95064	5.81388	-0.000737756	0.997725	0.998461
Hoxc13	15422	homeobox C13 [Source:MGI Symbol;Acc:MGI:99560]	10.3311	9.21154	5.2126	3.95295	3.68887	3.8956	9.1973	7.74925	9.35634	0.384958	0.699044	0.822203
Hoxc11	109663	homeobox C11 [Source:MGI Symbol;Acc:MGI:96193]	2.40797	2.36145	2.6808	2.54321	1.0576	3.35831	0	0.674949	1.15566	-2.37517	0.00367387	0.0495591
Hoxc8	15426	homeobox C8 [Source:MGI Symbol;Acc:MGI:96198]	8.17785	8.58904	7.71609	8.87467	8.04328	8.63459	8.64012	8.55316	8.32026	0.120134	0.666705	0.80211
Hoxc6	15425	homeobox C6 [Source:MGI Symbol;Acc:MGI:96197]	6.0039	6.43063	6.45276	6.64373	6.15574	7.04568	6.45545	6.74395	6.28061	0.0253119	0.927946	0.966389
Gstt1	14871	glutathione S-transferase_ theta 1 [Source:MGI Symbol;Acc:MGI:107379]	3.94088	5.70935	5.2126	3.41383	4.35519	5.93452	5.56856	6.12106	5.16969	0.604218	0.23775	0.538199
Gstt3	103140	glutathione S-transferase_ theta 3 [Source:MGI Symbol;Acc:MGI:2143526]	4.58328	5.31851	5.52673	6.24503	6.5211	5.51521	5.18042	5.58877	5.24168	-0.381108	0.353542	0.662103
Ddt	13202	D-dopachrome tautomerase [Source:MGI Symbol;Acc:MGI:1298381]	5.28716	5.25738	5.40915	4.16197	5.4322	5.78109	4.88489	5.17775	5.21808	-0.218835	0.476025	0.769061
Tat	234724	tyrosine aminotransferase [Source:MGI Symbol;Acc:MGI:98487]	0	1.80046	1.48751	0	0	1.34628	0	0	3.35177	0.922885	0.380085	0.687355
Marveld3	73608	MARVEL (membrane-associating) domain containing 3 [Source:MGI Symbol;Acc:MGI:1920858]	5.41403	5.66296	5.831	6.64373	6.98243	6.259	5.44424	4.70347	5.19409	-1.06472	0.00688923	0.0720858
Ddx18	66942	DEAD box helicase 18 [Source:MGI Symbol;Acc:MGI:1914192]	7.24559	6.57541	5.68687	6.53525	6.08855	6.259	6.34058	6.05787	6.3474	-0.23649	0.48548	0.778019
Ubl3	24109	ubiquitin-like 3 [Source:MGI Symbol;Acc:MGI:1344373]	8.55906	9.28038	9.72638	9.18106	9.72388	9.99525	9.26711	9.46862	9.25271	-0.145806	0.637392	0.793052
Gramd3	107022	GRAM domain containing 3 [Source:MGI Symbol;Acc:MGI:1914815]	6.90026	7.64741	7.8234	7.28099	8.26236	7.5519	7.84855	8.09603	7.98834	0.335029	0.262183	0.567355
Eef1e1	66143	eukaryotic translation elongation factor 1 epsilon 1 [Source:MGI Symbol;Acc:MGI:1913393]	7.79976	7.26031	6.72294	6.29023	6.37837	6.44929	7.61313	6.95982	7.4338	0.408376	0.279242	0.590583
Akt1	11651	thymoma viral proto-oncogene 1 [Source:MGI Symbol;Acc:MGI:87986]	9.13724	8.97573	8.53461	8.67609	9.05529	8.34402	9.5146	9.62066	9.64114	0.76486	0.000688	0.0192911
Cldn15	60363	claudin 15 [Source:MGI Symbol;Acc:MGI:1913103]	2.75339	3.55595	3.94789	0	3.09934	4.03788	3.14342	4.09648	3.85863	0.425497	0.417485	0.718233
Il16	16170	interleukin 16 [Source:MGI Symbol;Acc:MGI:1270855]	4.6672	4.94485	5.73653	4.50652	4.42948	5.24875	4.67965	6.10864	5.09391	0.430248	0.305005	0.615725
Tcirg1	27060	T cell_ immune regulator 1_ ATPase_ H+ transporting_ lysosomal V0 protein A3 [Source:MGI Symbol;Acc:MGI:1350931]	7.37601	7.29114	7.0122	7.3251	6.97004	7.32088	7.65379	7.67118	7.60735	0.417253	0.01831	0.126708
Naglu	27419	alpha-N-acetylglucosaminidase (Sanfilippo disease IIIB) [Source:MGI Symbol;Acc:MGI:1351641]	5.28716	5.97918	4.71461	4.78444	4.63182	4.39598	6.28988	5.84978	6.12433	0.979318	0.0101648	0.089895
Coasy	71743	Coenzyme A synthase [Source:MGI Symbol;Acc:MGI:1918993]	7.12464	7.18845	6.90769	6.83893	6.71178	6.13782	7.15594	6.69495	7.13301	0.143501	0.595752	0.793052
Smo	319757	smoothened_ frizzled class receptor [Source:MGI Symbol;Acc:MGI:108075]	8.09316	7.77284	7.27	7.70488	8.41185	6.9589	8.13946	7.90817	8.28093	0.324132	0.316091	0.62443
Tspan33	232670	tetraspanin 33 [Source:MGI Symbol;Acc:MGI:1919012]	3.94088	4.06417	2.20417	2.54321	3.27079	4.16738	3.14342	3.93706	3.97585	0.118614	0.809071	0.902291
Crnkl1	66877	crooked neck pre-mRNA splicing factor 1 [Source:MGI Symbol;Acc:MGI:1914127]	7.80903	7.40825	6.64706	6.80817	7.01898	5.93452	7.18398	7.23584	7.48908	0.2371	0.520726	0.784924
Rin2	408057	Ras and Rab interactor 2 [Source:MGI Symbol;Acc:MGI:1921280]	8.74193	8.95663	8.18711	8.28753	8.64797	8.31636	9.18487	9.1938	9.18128	0.623608	0.00480064	0.0582336
Folh1	53320	folate hydrolase 1 [Source:MGI Symbol;Acc:MGI:1858193]	1.9529	3.45066	2.6808	0	1.0576	2.49254	0	3.31442	0.690579	-0.278311	0.760606	0.866125
Chordc1	66917	cysteine and histidine-rich domain (CHORD)-containing_ zinc-binding protein 1 [Source:MGI Symbol;Acc:MGI:1914167]	8.15623	7.94264	8.13251	8.07147	7.9004	7.99731	8.11928	8.27616	8.0861	0.127966	0.398273	0.702279
Rtcb	28088	RNA 2'_3'-cyclic phosphate and 5'-OH ligase [Source:MGI Symbol;Acc:MGI:106379]	9.14275	8.95903	8.45526	8.77482	9.03758	8.38454	9.01108	8.9701	9.12528	0.210381	0.349369	0.658652
Pwp1	103136	PWP1 homolog_ endonuclein [Source:MGI Symbol;Acc:MGI:1914735]	7.59001	6.91919	5.87601	6.41794	6.5875	5.97045	7.21148	6.97358	7.17039	0.411527	0.276585	0.587096
Fbxo7	69754	F-box protein 7 [Source:MGI Symbol;Acc:MGI:1917004]	7.08705	6.58788	6.00319	6.37661	6.79844	6.259	6.83371	6.62692	6.72768	0.14768	0.588822	0.793052
Capns1	12336	calpain_ small subunit 1 [Source:MGI Symbol;Acc:MGI:88266]	8.42988	9.22158	9.1891	8.55166	9.00455	8.89515	9.30463	9.80417	9.48798	0.626514	0.0110907	0.0947635
Lrp3	435965	low density lipoprotein receptor-related protein 3 [Source:MGI Symbol;Acc:MGI:3584516]	4.00678	4.43925	4.98499	3.41383	3.27079	4.2862	5.51659	5.80431	5.11961	1.32733	0.000687583	0.0192911
Dsg4	16769	desmoglein 4 [Source:MGI Symbol;Acc:MGI:2661061]	7.60072	7.06009	2.20417	3.04322	1.0576	3.12314	7.02566	5.75735	7.23649	0.651464	0.506074	0.784924
Evx2	14029	even-skipped homeobox 2 [Source:MGI Symbol;Acc:MGI:95462]	2.59099	1.80046	1.48751	0	1.0576	3.73774	0	0.674949	0	-2.71115	0.0049795	0.0594072
Hoxd13	15433	homeobox D13 [Source:MGI Symbol;Acc:MGI:96205]	1.65701	1.40901	0	0	1.0576	0	0	0.674949	0	-1.15158	0.274602	0.584262
Hoxd12	15432	homeobox D12 [Source:MGI Symbol;Acc:MGI:96204]	0.780627	0.870088	0	1.77164	1.0576	1.34628	0	0	0	-1.86336	0.0749725	0.28607
Folr1	14275	folate receptor 1 (adult) [Source:MGI Symbol;Acc:MGI:95568]	1.9529	2.10806	3.56368	3.41383	2.41302	3.8956	0.641293	1.13296	0.690579	-2.61438	0.000628201	0.0183037
Clpb	20480	ClpB caseinolytic peptidase B [Source:MGI Symbol;Acc:MGI:1100517]	7.56835	7.24465	7.47408	6.77675	6.8262	7.02874	7.02566	6.8068	6.93008	-0.268135	0.271851	0.580549
Septin7	235072	septin 7 [Source:MGI Symbol;Acc:MGI:1335094]	9.63215	9.90374	9.36122	9.25703	9.41432	9.48533	10.279	10.1845	10.0075	0.62821	0.00124627	0.0272846
Zdhhc4	72881	zinc finger_ DHHC domain containing 4 [Source:MGI Symbol;Acc:MGI:1920131]	6.82917	6.52443	6.88585	7.01083	7.22073	6.76791	6.71575	6.70323	6.76073	-0.155789	0.461803	0.760183
Rac1	19353	Rac family small GTPase 1 [Source:MGI Symbol;Acc:MGI:97845]	8.64177	8.99692	9.00379	9.00242	9.59666	8.69491	9.39376	9.56607	9.4505	0.441554	0.0707089	0.276216
Nup214	227720	nucleoporin 214 [Source:MGI Symbol;Acc:MGI:1095411]	7.22497	6.44441	6.48217	6.60847	7.3977	7.11154	6.69251	6.65281	7.03511	-0.131637	0.64871	0.793052
Aif1l	108897	allograft inflammatory factor 1-like [Source:MGI Symbol;Acc:MGI:1919598]	5.61759	8.35742	9.05851	7.94995	9.08144	9.03747	8.29924	8.86881	7.98834	-0.0942125	0.862654	0.923632
Cpa3	12873	carboxypeptidase A3_ mast cell [Source:MGI Symbol;Acc:MGI:88479]	3.03188	5.66296	5.34657	3.95295	4.50012	4.76679	5.3875	7.16564	6.19857	1.56493	0.00397524	0.0522325
Ltbp1	268977	latent transforming growth factor beta binding protein 1 [Source:MGI Symbol;Acc:MGI:109151]	7.12464	7.05111	6.62086	5.1211	5.72548	5.821	7.79865	7.80034	7.50379	1.22523	0.00344126	0.0477393
Ugp2	216558	UDP-glucose pyrophosphorylase 2 [Source:MGI Symbol;Acc:MGI:2183447]	8.43886	8.51262	9.93486	9.48315	9.14345	9.9076	8.84366	9.3136	8.56441	-0.399681	0.298257	0.609228
Kcnh6	192775	potassium voltage-gated channel_ subfamily H (eag-related)_ member 6 [Source:MGI Symbol;Acc:MGI:2684139]	0.780627	0	1.48751	0	1.66126	2.03038	0	1.75965	0.690579	-0.235957	0.810283	0.903007
Trmt1	212528	tRNA methyltransferase 1 [Source:MGI Symbol;Acc:MGI:1289155]	8.42687	7.58658	7.42948	8.17151	8.22112	8.07364	7.58816	7.49155	7.77443	-0.401353	0.128279	0.386685
Nacc1	66830	nucleus accumbens associated 1_ BEN and BTB (POZ) domain containing [Source:MGI Symbol;Acc:MGI:1914080]	8.35278	7.79989	7.67847	7.89248	8.37473	7.07898	8.0929	7.91175	8.39584	0.212718	0.48654	0.778358
Nfix	18032	nuclear factor I/X [Source:MGI Symbol;Acc:MGI:97311]	10.4032	10.1961	10.9005	11.6836	11.9371	11.1037	10.5448	11.0094	10.5686	-0.432709	0.266911	0.573457
Slc1a5	20514	solute carrier family 1 (neutral amino acid transporter)_ member 5 [Source:MGI Symbol;Acc:MGI:105305]	8.56728	9.91244	8.8822	7.68808	8.04919	7.75099	9.17092	9.58188	8.61724	0.445723	0.350291	0.659352
Uba1	22201	ubiquitin-like modifier activating enzyme 1 [Source:MGI Symbol;Acc:MGI:98890]	9.69223	9.62244	8.94163	9.15074	9.69969	8.63459	9.55166	9.69626	9.96293	0.391083	0.175787	0.459746
Vwf	22371	Von Willebrand factor [Source:MGI Symbol;Acc:MGI:98941]	5.17696	6.22249	7.1651	5.75802	6.08855	5.85984	7.43793	7.43299	6.96595	1.09719	0.00504213	0.0599033
Siae	22619	sialic acid acetylesterase [Source:MGI Symbol;Acc:MGI:104803]	5.14804	5.59046	6.08214	5.75802	6.17746	5.69779	5.51659	5.86463	5.69923	-0.0653358	0.821413	0.909858
Vsig2	57276	V-set and immunoglobulin domain containing 2 [Source:MGI Symbol;Acc:MGI:1928009]	2.1983	2.76435	3.76853	2.54321	0	2.84203	2.4536	2.52915	1.5068	-0.440436	0.529779	0.784924
Esam	69524	endothelial cell-specific adhesion molecule [Source:MGI Symbol;Acc:MGI:1916774]	5.43812	6.26969	6.32873	0	4.01262	5.30612	6.7906	6.96671	6.3474	1.17476	0.0704538	0.275583
Spa17	20686	sperm autoantigenic protein 17 [Source:MGI Symbol;Acc:MGI:1333778]	3.87181	3.83232	4.25099	4.78444	3.68887	5.24875	3.67291	3.69274	3.51562	-0.728375	0.0965984	0.329595
Fam50a	108160	family with sequence similarity 50_ member A [Source:MGI Symbol;Acc:MGI:1351626]	7.16128	7.12141	7.4445	7.16442	7.46105	7.04568	7.2702	7.23012	7.40273	0.0619321	0.735422	0.848135
Emd	13726	emerin [Source:MGI Symbol;Acc:MGI:108117]	7.84551	7.65928	7.27	7.13993	7.70489	7.38885	7.78407	7.56156	7.94946	0.234694	0.294511	0.606653
Taco1	70207	translational activator of mitochondrially encoded cytochrome c oxidase I [Source:MGI Symbol;Acc:MGI:1917457]	5.83275	5.73199	5.87601	4.3445	4.86385	4.68263	5.06454	5.57077	5.35422	-0.0269645	0.9441	0.975224
Grik3	14807	glutamate receptor_ ionotropic_ kainate 3 [Source:MGI Symbol;Acc:MGI:95816]	2.89935	3.65407	2.20417	2.54321	2.90474	2.03038	4.05939	3.39844	4.36778	1.14557	0.0236077	0.147176
Gria3	53623	glutamate receptor_ ionotropic_ AMPA3 (alpha 3) [Source:MGI Symbol;Acc:MGI:95810]	5.83275	4.90555	5.28114	3.95295	2.90474	4.76679	5.56856	5.1046	5.59314	0.524747	0.299351	0.609562
Npas1	18142	neuronal PAS domain protein 1 [Source:MGI Symbol;Acc:MGI:109205]	3.15326	3.74595	4.10739	3.70842	3.27079	4.2862	1.92548	1.99375	1.15566	-2.20486	6.12699316353429e-05	0.0045075
Sipa1l2	244668	signal-induced proliferation-associated 1 like 2 [Source:MGI Symbol;Acc:MGI:2676970]	7.841	7.01463	6.90769	8.1348	8.23154	7.06243	7.21692	6.87437	7.11396	-0.546781	0.124891	0.381141
Ap4e1	108011	adaptor-related protein complex AP-4_ epsilon 1 [Source:MGI Symbol;Acc:MGI:1336993]	6.68564	5.92124	6.36075	6.53525	6.17746	6.28777	5.86027	5.81962	6.04607	-0.43226	0.0768747	0.290316
Blvra	109778	biliverdin reductase A [Source:MGI Symbol;Acc:MGI:88170]	6.85624	6.60024	5.87601	5.93924	5.99379	5.97045	6.79787	6.77571	6.95885	0.556988	0.0562311	0.242921
Pdzd4	245469	PDZ domain containing 4 [Source:MGI Symbol;Acc:MGI:2443483]	5.63853	5.79787	5.46914	6.33407	6.34036	5.30612	6.24799	6.09612	6.2343	0.331854	0.25047	0.552893
Srpk3	56504	serine/arginine-rich protein specific kinase 3 [Source:MGI Symbol;Acc:MGI:1891338]	4.44748	3.65407	6.00319	4.16197	4.27687	5.12666	2.83935	4.60081	2.9548	-1.07316	0.0632128	0.259868
Idh3g	15929	isocitrate dehydrogenase 3 (NAD+)_ gamma [Source:MGI Symbol;Acc:MGI:1099463]	8.28798	8.35378	8.85435	8.07147	8.3318	8.95018	7.86942	8.46092	7.99877	-0.372237	0.162765	0.439656
Pnck	93843	pregnancy upregulated non-ubiquitously expressed CaM kinase [Source:MGI Symbol;Acc:MGI:1347357]	2.40797	3.07895	4.38159	3.04322	2.67973	4.2862	2.72187	3.0283	2.56351	-0.705004	0.211935	0.507538
Ssr4	20832	signal sequence receptor_ delta [Source:MGI Symbol;Acc:MGI:1099464]	8.4026	8.82062	8.7002	8.43573	8.78868	8.76308	9.34244	8.93536	9.00114	0.438816	0.0203843	0.135475
Bcap31	27061	B cell receptor associated protein 31 [Source:MGI Symbol;Acc:MGI:1350933]	8.19209	9.18101	8.58969	8.54234	9.12959	8.04864	8.72844	9.03224	8.97849	0.235427	0.431614	0.732824
Fam98a	72722	family with sequence similarity 98_ member A [Source:MGI Symbol;Acc:MGI:1919972]	7.29259	7.05111	6.86368	6.29023	6.66642	6.31598	7.34164	7.18942	7.37632	0.48858	0.070631	0.275957
Ltbp2	16997	latent transforming growth factor beta binding protein 2 [Source:MGI Symbol;Acc:MGI:99502]	2.75339	3.91381	4.81048	3.95295	3.42401	4.59326	4.3639	4.94612	4.41005	0.589754	0.202126	0.496028
Kmt2a	214162	lysine (K)-specific methyltransferase 2A [Source:MGI Symbol;Acc:MGI:96995]	8.98	8.38983	8.94692	9.86941	9.66167	9.29651	8.5802	8.72368	8.47513	-0.657484	0.0413685	0.20323
Ift46	76568	intraflagellar transport 46 [Source:MGI Symbol;Acc:MGI:1923818]	7.25918	7.12996	7.27	7.38884	7.58811	7.36205	7.11575	7.31904	7.08815	-0.158638	0.38723	0.693973
Tmem25	71687	transmembrane protein 25 [Source:MGI Symbol;Acc:MGI:1918937]	3.55682	2.76435	4.38159	2.54321	3.27079	4.16738	2.12379	4.09648	2.83579	-0.341119	0.556686	0.784924
Cd3g	12502	CD3 antigen_ gamma polypeptide [Source:MGI Symbol;Acc:MGI:88333]	4.06981	6.1737	7.12837	7.3251	7.79896	5.78109	5.94135	6.78355	6.2343	-0.397073	0.495157	0.784708
Trappc6a	67091	trafficking protein particle complex 6A [Source:MGI Symbol;Acc:MGI:1914341]	6.61343	6.79564	7.05197	6.64373	7.30207	6.16908	7.07441	6.50903	6.88583	0.0326925	0.908485	0.955745
Supt6	20926	SPT6_ histone chaperone and transcription elongation factor [Source:MGI Symbol;Acc:MGI:107726]	9.10751	8.45933	8.21365	8.75077	8.9488	8.28103	8.78994	8.57589	8.81506	0.0616053	0.80834	0.901724
Spag5	54141	sperm associated antigen 5 [Source:MGI Symbol;Acc:MGI:1927470]	7.52402	6.56283	5.58211	4.65216	4.35519	5.65427	6.25858	5.9782	6.62374	0.145984	0.800629	0.895751
Foxn1	15218	forkhead box N1 [Source:MGI Symbol;Acc:MGI:102949]	8.3591	7.70005	5.34657	6.41794	6.26121	6.19968	7.88999	6.55551	7.85697	0.428158	0.453869	0.754636
Unc119	22248	unc-119 lipid binding chaperone [Source:MGI Symbol;Acc:MGI:1328357]	6.14229	6.71836	5.46914	4.9056	5.06368	4.03788	6.34058	6.44132	6.16193	0.624619	0.197851	0.491004
Rab34	19376	RAB34_ member RAS oncogene family [Source:MGI Symbol;Acc:MGI:104606]	8.01524	7.63545	6.53926	6.53525	6.397	5.69779	7.84504	7.56611	7.7825	0.67337	0.140336	0.406911
Sdf2	20316	stromal cell derived factor 2 [Source:MGI Symbol;Acc:MGI:108019]	7.85895	8.4457	8.13251	8.01872	8.16787	7.66588	8.62179	8.50896	8.62399	0.510231	0.0148913	0.112261
Ccne1	12447	cyclin E1 [Source:MGI Symbol;Acc:MGI:88316]	6.32132	5.05672	4.38159	4.65216	3.42401	3.56046	5.53412	4.70347	5.84503	0.46049	0.428592	0.729309
Hsf2bp	74377	heat shock transcription factor 2 binding protein [Source:MGI Symbol;Acc:MGI:1921627]	3.03188	2.57692	2.20417	2.54321	2.67973	3.35831	0.641293	2.19511	0.690579	-1.67879	0.0145508	0.110695
Bbc3	170770	BCL2 binding component 3 [Source:MGI Symbol;Acc:MGI:2181667]	5.05764	5.88128	6.32873	6.29023	5.75467	4.92166	5.46267	6.01859	5.49835	-0.0972217	0.790623	0.888116
Mybpc3	17868	myosin binding protein C_ cardiac [Source:MGI Symbol;Acc:MGI:102844]	1.65701	2.57692	2.20417	2.54321	1.0576	3.73774	0	1.13296	1.5068	-1.79105	0.028774	0.164701
Psmc3	19182	proteasome (prosome_ macropain) 26S subunit_ ATPase 3 [Source:MGI Symbol;Acc:MGI:1098754]	9.68847	9.60107	9.39254	9.10719	9.3344	9.22765	9.67434	9.53625	9.71044	0.230428	0.211258	0.506606
Acp2	11432	acid phosphatase 2_ lysosomal [Source:MGI Symbol;Acc:MGI:87882]	6.7544	6.90929	6.77139	6.98357	6.65098	6.66202	7.22773	7.37195	7.00784	0.42173	0.025835	0.155113
Rapsn	19400	receptor-associated protein of the synapse [Source:MGI Symbol;Acc:MGI:99422]	4.34927	3.07895	5.63544	4.50652	4.01262	5.3613	2.83935	4.73613	3.35177	-0.797541	0.171909	0.454121
Slc39a13	68427	solute carrier family 39 (metal ion transporter)_ member 13 [Source:MGI Symbol;Acc:MGI:1915677]	6.22769	6.14023	6.88585	6.80817	6.65098	6.70531	6.88926	7.02073	6.71087	0.303466	0.213255	0.509184
Celf2	14007	CUGBP_ Elav-like family member 2 [Source:MGI Symbol;Acc:MGI:1338822]	8.23052	9.17482	9.51142	9.10719	8.60053	9.32455	8.99851	9.41542	8.63517	0.000118199	0.999705	0.999752
Nr1h3	22259	nuclear receptor subfamily 1_ group H_ member 3 [Source:MGI Symbol;Acc:MGI:1352462]	4.1302	6.3154	6.29598	5.1211	4.50012	5.78109	5.49884	6.15769	5.2649	0.106224	0.830495	0.915966
Ddb2	107986	damage specific DNA binding protein 2 [Source:MGI Symbol;Acc:MGI:1355314]	4.7465	3.99095	4.71461	5.75802	5.4322	5.51521	3.95911	4.41159	4.32423	-0.865811	0.0352287	0.185236
Spi1	20375	spleen focus forming virus (SFFV) proviral integration oncogene [Source:MGI Symbol;Acc:MGI:98282]	3.94088	6.25413	6.511	6.24503	6.81239	5.78109	6.34058	7.3977	6.58736	0.671613	0.17303	0.455965
Sf3a1	67465	splicing factor 3a_ subunit 1 [Source:MGI Symbol;Acc:MGI:1914715]	9.12431	8.32427	7.99645	8.48517	8.44357	7.76128	8.48874	8.08656	8.61724	-0.0103792	0.973522	0.981875
Stat6	20852	signal transducer and activator of transcription 6 [Source:MGI Symbol;Acc:MGI:103034]	8.00318	8.10325	8.28214	8.63287	9.13515	8.18489	8.2629	8.60049	8.38528	-0.0216789	0.940536	0.97295
Clgn	12745	calmegin [Source:MGI Symbol;Acc:MGI:107472]	2.40797	2.93021	4.10739	2.54321	2.41302	3.56046	0.641293	1.48007	1.15566	-2.32209	0.000879355	0.022082
Napsa	16541	napsin A aspartic peptidase [Source:MGI Symbol;Acc:MGI:109365]	3.55682	4.32472	4.71461	4.9056	5.35806	4.03788	4.19783	5.00091	4.74336	0.105547	0.807021	0.900746
Vrk3	101568	vaccinia related kinase 3 [Source:MGI Symbol;Acc:MGI:2182465]	6.38467	6.22249	5.73653	6.04853	5.81134	5.60939	6.14905	6.2623	6.3474	0.240164	0.338862	0.64526
Smg9	71997	SMG9 nonsense mediated mRNA decay factor [Source:MGI Symbol;Acc:MGI:1919247]	7.0406	6.25413	5.68687	5.82099	6.06543	6.00552	6.05502	5.83478	6.3474	-0.147057	0.665493	0.801984
Paxip1	55982	PAX interacting (with transcription-activation domain) protein 1 [Source:MGI Symbol;Acc:MGI:1890430]	7.58463	6.58788	5.87601	7.1885	7.3602	6.88551	7.04413	6.69495	7.21876	-0.0167118	0.962397	0.976727
Rmnd5a	68477	required for meiotic nuclear division 5 homolog A [Source:MGI Symbol;Acc:MGI:1915727]	9.26225	9.4229	9.37305	9.53102	10.1297	9.02043	9.6474	9.68585	9.63224	0.153234	0.551865	0.784924
Mov10	17454	Mov10 RISC complex RNA helicase [Source:MGI Symbol;Acc:MGI:97054]	4.29754	4.38312	5.40915	5.39387	4.80925	5.06151	5.18042	5.47727	4.89989	0.304032	0.383387	0.690571
Ppm1j	71887	protein phosphatase 1J [Source:MGI Symbol;Acc:MGI:1919137]	4.58328	3.99095	5.87601	3.04322	3.68887	5.821	3.67291	4.73613	3.66274	-0.718024	0.224778	0.521793
Rhoc	11853	ras homolog family member C [Source:MGI Symbol;Acc:MGI:106028]	6.58135	8.03204	7.8462	6.57232	6.04195	7.36205	8.74171	8.97524	8.09908	1.34258	0.00224532	0.0379091
Prr27	73779	proline rich 27 [Source:MGI Symbol;Acc:MGI:1921029]	0	0.870088	0	0	0	0	0	0.674949	0	-0.166941	0.857853	0.92013
Tead3	21678	TEA domain family member 3 [Source:MGI Symbol;Acc:MGI:109241]	8.605	7.8628	8.39469	8.96805	9.07856	9.34865	8.05393	8.07384	8.06641	-0.706484	0.0263359	0.156892
Ppard	69050	peroxisome proliferator activator receptor delta [Source:MGI Symbol;Acc:MGI:101884]	7.35085	7.26808	7.0122	7.3679	7.6281	7.80174	7.31146	7.637	7.65207	0.112656	0.616707	0.793052
Def6	23853	differentially expressed in FDCP 6 [Source:MGI Symbol;Acc:MGI:1346328]	7.64279	7.14692	6.39208	7.1885	7.667	7.17451	7.16722	6.83722	7.25979	-0.166627	0.571979	0.793052
Peg3	18616	paternally expressed 3 [Source:MGI Symbol;Acc:MGI:104748]	7.97052	7.91816	7.71609	6.53525	6.17746	8.12237	8.5525	9.2918	8.48753	1.19355	0.005898	0.0657113
Zim1	22776	zinc finger_ imprinted 1 [Source:MGI Symbol;Acc:MGI:1341879]	3.79927	4.32472	4.50134	2.54321	2.67973	4.2862	5.40667	6.5737	5.68208	2.051	9.98573533232838e-06	0.00144768
Metrn	70083	meteorin_ glial cell differentiation regulator [Source:MGI Symbol;Acc:MGI:1917333]	5.75817	5.46088	5.63544	4.9056	4.35519	6.34365	5.48087	5.35643	5.55596	-0.0769274	0.844081	0.92013
Lmf1	76483	lipase maturation factor 1 [Source:MGI Symbol;Acc:MGI:1923733]	5.53064	5.86087	6.0432	5.93924	6.04195	6.00552	5.92815	5.64144	5.76585	-0.114963	0.62251	0.793052
Ciao3	67563	cytosolic iron-sulfur assembly component 3 [Source:MGI Symbol;Acc:MGI:1914813]	6.7544	6.45806	6.92921	6.89853	6.65098	7.11154	6.35051	6.76784	6.65043	-0.202998	0.366312	0.675459
Angptl4	57875	angiopoietin-like 4 [Source:MGI Symbol;Acc:MGI:1888999]	5.86864	8.17938	5.831	3.95295	4.35519	5.24875	6.96231	8.29272	7.5565	1.21885	0.0801531	0.297678
Dbf4	27214	DBF4 zinc finger [Source:MGI Symbol;Acc:MGI:1351328]	8.29129	7.23675	5.96203	5.01737	5.50272	5.78109	7.33665	6.48039	7.4338	0.322479	0.595094	0.793052
Daxx	13163	Fas death domain-associated protein [Source:MGI Symbol;Acc:MGI:1197015]	7.79976	7.32877	6.88585	6.92744	7.50466	6.90421	7.45643	7.40279	7.38694	0.130847	0.619765	0.793052
Cd320	54219	CD320 antigen [Source:MGI Symbol;Acc:MGI:1860083]	5.95465	6.55014	5.46914	5.39387	5.01626	5.41445	6.46463	6.14558	6.35824	0.573382	0.106424	0.348123
Ipo4	75751	importin 4 [Source:MGI Symbol;Acc:MGI:1923001]	7.04845	6.88928	6.62086	6.19835	6.43356	6.68383	6.70804	6.88169	6.94453	0.154523	0.513421	0.784924
Tm9sf1	74140	transmembrane 9 superfamily member 1 [Source:MGI Symbol;Acc:MGI:1921390]	7.38843	7.22083	7.03222	7.3251	7.25177	7.02874	7.28063	7.37714	7.494	0.16685	0.343014	0.650322
Rec8	56739	REC8 meiotic recombination protein [Source:MGI Symbol;Acc:MGI:1929645]	2.89935	3.55595	6.36075	3.70842	6.57119	4.8463	4.01012	4.49028	2.83579	-1.24889	0.0789617	0.295053
Irf9	16391	interferon regulatory factor 9 [Source:MGI Symbol;Acc:MGI:107587]	6.347	6.97721	7.61351	7.86285	8.87429	7.40207	7.31146	7.7612	7.50866	-0.181677	0.693538	0.818992
Gmpr2	105446	guanosine monophosphate reductase 2 [Source:MGI Symbol;Acc:MGI:1917903]	4.29754	3.83232	3.03847	2.54321	2.67973	4.49799	4.51282	4.24003	3.16689	0.358121	0.499228	0.784924
Mdp1	67881	magnesium-dependent phosphatase 1 [Source:MGI Symbol;Acc:MGI:1915131]	7.2524	7.4769	7.41431	7.6539	7.50466	7.23485	7.70113	7.63267	7.66522	0.243997	0.146257	0.415092
Dhrs1	52585	dehydrogenase/reductase (SDR family) member 1 [Source:MGI Symbol;Acc:MGI:1196314]	7.01681	7.79989	7.71609	7.42982	7.90692	6.9409	7.91027	8.09917	8.0431	0.496818	0.0666914	0.267582
Ncan	13004	neurocan [Source:MGI Symbol;Acc:MGI:104694]	3.15326	4.38312	5.2126	3.04322	3.09934	3.73774	1.08369	1.13296	2.22761	-2.58489	8.78393563358103e-05	0.0056905
Tmem161a	234371	transmembrane protein 161A [Source:MGI Symbol;Acc:MGI:2384577]	7.54636	7.2128	7.42948	6.98357	6.86687	7.205	6.92957	6.98041	6.97301	-0.270817	0.203767	0.498289
Armc6	76813	armadillo repeat containing 6 [Source:MGI Symbol;Acc:MGI:1924063]	5.83275	5.51412	4.25099	5.1211	4.10618	4.8463	5.69864	5.43811	5.86036	0.563369	0.164748	0.442667
Borcs8	72368	BLOC-1 related complex subunit 8 [Source:MGI Symbol;Acc:MGI:1919618]	6.22769	6.6367	5.68687	6.60847	6.66642	5.30612	6.38956	6.13337	6.77697	0.174557	0.612812	0.793052
Slc25a42	73095	solute carrier family 25_ member 42 [Source:MGI Symbol;Acc:MGI:1920345]	5.41403	5.05672	5.68687	5.69218	5.35806	6.10586	4.91197	5.64144	4.95804	-0.357957	0.267681	0.574417
Snx9	66616	sorting nexin 9 [Source:MGI Symbol;Acc:MGI:1913866]	7.66337	7.94264	7.80024	7.3679	7.99517	8.14613	8.43609	8.77369	8.36124	0.684523	0.00186162	0.0340956
Ranbp3	71810	RAN binding protein 3 [Source:MGI Symbol;Acc:MGI:1919060]	8.55631	7.84733	7.97592	8.1348	8.17328	7.79173	8.05999	8.06744	8.09908	-0.0313501	0.885784	0.939594
Ndufa11	69875	NADH:ubiquinone oxidoreductase subunit A11 [Source:MGI Symbol;Acc:MGI:1917125]	7.31878	7.59278	8.15094	7.50845	7.46105	8.15397	7.53255	7.40787	7.322	-0.304803	0.235716	0.535177
Bmp8b	12164	bone morphogenetic protein 8b [Source:MGI Symbol;Acc:MGI:107335]	1.9529	0.870088	1.48751	1.77164	0	2.03038	1.08369	1.13296	1.15566	-0.462043	0.588873	0.793052
Nr2f6	13864	nuclear receptor subfamily 2_ group F_ member 6 [Source:MGI Symbol;Acc:MGI:1352453]	6.18562	6.52443	6.00319	6.49719	7.17827	5.89766	6.88243	7.01409	7.01471	0.511018	0.0961628	0.328986
Use1	67023	unconventional SNARE in the ER 1 homolog (S. cerevisiae) [Source:MGI Symbol;Acc:MGI:1914273]	8.35594	8.92504	9.01892	9.77715	10.1115	9.36898	9.34741	9.24434	9.21147	-0.09938	0.782717	0.882245
Ocel1	77090	occludin/ELL domain containing 1 [Source:MGI Symbol;Acc:MGI:1924340]	4.62585	5.68634	6.32873	5.99492	5.78328	5.41445	5.44424	6.20512	5.57467	0.0744209	0.842793	0.92013
Dyrk1b	13549	dual-specificity tyrosine-(Y)-phosphorylation regulated kinase 1b [Source:MGI Symbol;Acc:MGI:1330302]	5.75817	5.61503	7.28677	7.28099	7.52174	7.51588	5.98025	6.47072	5.82954	-0.862016	0.0587794	0.248788
Braf	109880	Braf transforming gene [Source:MGI Symbol;Acc:MGI:88190]	8.86476	7.99974	7.09068	7.25841	7.31192	6.72648	8.17622	7.68379	8.28945	0.318771	0.472093	0.766919
Ndufb2	68198	NADH:ubiquinone oxidoreductase subunit B2 [Source:MGI Symbol;Acc:MGI:1915448]	7.05625	6.55014	7.31972	6.67816	6.32098	7.36205	6.70804	6.77571	6.86318	-0.143646	0.611808	0.793052
Hltf	20585	helicase-like transcription factor [Source:MGI Symbol;Acc:MGI:1196437]	7.48986	7.11281	6.32873	7.25841	7.15656	6.74735	7.18952	7.11687	7.02154	0.0404553	0.879611	0.935061
Prpf6	68879	pre-mRNA splicing factor 6 [Source:MGI Symbol;Acc:MGI:1922946]	8.69272	8.20389	7.93396	8.49485	8.0841	8.10631	8.19838	7.94006	8.0194	-0.219936	0.324394	0.631604
Rgs19	56470	regulator of G-protein signaling 19 [Source:MGI Symbol;Acc:MGI:1915153]	5.41403	5.79787	5.68687	6.29023	6.13369	4.99328	6.28988	6.51844	6.531	0.68042	0.0213584	0.13901
Rgs20	58175	regulator of G-protein signaling 20 [Source:MGI Symbol;Acc:MGI:1929866]	3.55682	4.86514	4.38159	4.65216	5.15409	4.99328	3.39443	4.85984	4.56776	-0.281585	0.533287	0.784924
Abhd3	106861	abhydrolase domain containing 3 [Source:MGI Symbol;Acc:MGI:2147183]	4.00678	4.90555	5.52673	4.16197	4.19405	4.39598	4.4026	5.07937	4.80802	0.166479	0.677737	0.808213
Snrpd1	20641	small nuclear ribonucleoprotein D1 [Source:MGI Symbol;Acc:MGI:98344]	8.76592	8.16697	7.10965	6.71178	6.63537	6.54773	8.36929	7.56611	8.27523	0.483068	0.335888	0.642083
Tchp	77832	trichoplein_ keratin filament binding [Source:MGI Symbol;Acc:MGI:1925082]	6.03582	5.84018	5.68687	5.88133	6.26121	6.03975	5.6672	5.74135	5.66472	-0.29006	0.197937	0.491045
Tiam1	21844	T cell lymphoma invasion and metastasis 1 [Source:MGI Symbol;Acc:MGI:103306]	8.58357	8.7279	9.25448	10.3969	10.8852	9.68778	8.80446	8.86881	9.0454	-0.877366	0.0635767	0.260553
Tsc2	22084	TSC complex subunit 2 [Source:MGI Symbol;Acc:MGI:102548]	7.61664	7.33618	7.93396	8.18354	8.35581	7.86992	7.64978	7.74925	7.66522	-0.224294	0.379903	0.687355
Rpl3l	66211	ribosomal protein L3-like [Source:MGI Symbol;Acc:MGI:1913461]	7.6937	7.33618	10.1856	9.15074	8.57621	10.4952	5.61872	8.02511	6.04607	-2.13221	0.00106863	0.0247657
Slc9a3r2	65962	solute carrier family 9 (sodium/hydrogen exchanger)_ member 3 regulator 2 [Source:MGI Symbol;Acc:MGI:1890662]	4.18817	5.9014	6.00319	3.95295	5.01626	4.8463	6.50963	6.68662	6.35824	1.29252	0.00326446	0.0462873
Puf60	67959	poly-U binding splicing factor 60 [Source:MGI Symbol;Acc:MGI:1915209]	9.2212	8.76405	8.56241	8.66755	9.06988	8.32333	8.83661	8.83528	9.03361	0.0994605	0.675636	0.806785
Golga2	99412	golgi autoantigen_ golgin subfamily a_ 2 [Source:MGI Symbol;Acc:MGI:2139395]	8.66236	8.44912	8.77933	9.0817	9.1184	8.99011	8.67413	8.71141	8.78926	-0.135649	0.504398	0.784924
Uck1	22245	uridine-cytidine kinase 1 [Source:MGI Symbol;Acc:MGI:98904]	4.89312	6.3154	5.28114	6.10022	5.9691	4.68263	5.81795	6.27346	6.0326	0.378531	0.334568	0.640359
Scin	20259	scinderin [Source:MGI Symbol;Acc:MGI:1306794]	5.61759	6.77398	7.67847	8.96805	9.67127	7.18984	6.22658	6.8068	6.59654	-1.51874	0.0178077	0.125091
Ikzf4	22781	IKAROS family zinc finger 4 [Source:MGI Symbol;Acc:MGI:1343139]	4.49418	4.49327	5.40915	5.01737	4.80925	5.3613	3.60816	3.93706	3.73103	-1.19939	0.000795504	0.0210221
Mien1	103742	migration and invasion enhancer 1 [Source:MGI Symbol;Acc:MGI:1913678]	5.83275	6.76302	6.48217	5.99492	6.28141	5.74004	6.73103	6.69495	6.8168	0.508497	0.0681598	0.270057
Pon1	18979	paraoxonase 1 [Source:MGI Symbol;Acc:MGI:103295]	1.65701	4.64417	5.2126	2.54321	3.80505	3.73774	2.2981	4.24003	3.85863	-0.33867	0.6178	0.793052
Axl	26362	AXL receptor tyrosine kinase [Source:MGI Symbol;Acc:MGI:1347244]	7.39459	8.14604	8.54161	8.6063	9.06697	7.97979	9.57725	9.70454	8.99247	1.04685	0.00330829	0.0466125
Tgfb1	21803	transforming growth factor_ beta 1 [Source:MGI Symbol;Acc:MGI:98725]	7.23188	6.9677	6.86368	7.08967	7.46105	6.39744	7.28063	7.48195	7.40796	0.344697	0.16836	0.44859
Ccdc97	52132	coiled-coil domain containing 97 [Source:MGI Symbol;Acc:MGI:1196455]	7.51838	6.9677	7.20092	7.56472	7.69739	7.0116	7.12156	7.35102	7.254	-0.107192	0.647522	0.793052
Zfp40	22700	zinc finger protein 40 [Source:MGI Symbol;Acc:MGI:99185]	3.94088	4.69116	4.25099	4.9056	4.80925	5.24875	5.04021	4.76807	4.70991	0.173252	0.61722	0.793052
Akap8l	54194	A kinase (PRKA) anchor protein 8-like [Source:MGI Symbol;Acc:MGI:1860606]	7.71357	6.99604	7.60016	7.9358	7.34109	8.0232	7.038	7.18942	7.18872	-0.488821	0.0614329	0.255671
Shh	20423	sonic hedgehog [Source:MGI Symbol;Acc:MGI:98297]	8.08173	6.41672	2.20417	2.54321	1.66126	3.12314	6.69251	5.69226	6.75254	0.325748	0.740394	0.851829
Pdcd2l	68079	programmed cell death 2-like [Source:MGI Symbol;Acc:MGI:1915329]	6.347	6.44441	6.0432	6.57232	6.21994	6.00552	6.24799	6.40115	6.56881	0.124842	0.567054	0.792977
Gtf2f1	98053	general transcription factor IIF_ polypeptide 1 [Source:MGI Symbol;Acc:MGI:1923848]	9.09809	8.45933	7.66571	7.90706	8.1238	7.97094	8.47746	8.12714	8.38528	0.0437503	0.894008	0.945688
Clpp	53895	caseinolytic mitochondrial matrix peptidase proteolytic subunit [Source:MGI Symbol;Acc:MGI:1858213]	7.88985	7.44983	7.20092	6.95578	6.8262	6.76791	7.4656	6.95289	7.24235	-0.0127236	0.966568	0.977374
Alkbh7	66400	alkB homolog 7 [Source:MGI Symbol;Acc:MGI:1913650]	5.81446	6.25413	5.96203	4.16197	5.27989	5.3613	6.27952	6.0449	6.17425	0.524974	0.150168	0.420581
Pspn	19197	persephin [Source:MGI Symbol;Acc:MGI:1201684]	1.65701	1.40901	1.48751	1.77164	0	0	1.42179	0	1.5068	-0.122324	0.897089	0.947764
Dennd1c	70785	DENN/MADD domain containing 1C [Source:MGI Symbol;Acc:MGI:1918035]	3.03188	4.98311	5.14065	5.47443	5.72548	5.46571	4.64779	5.41812	4.95804	-0.109696	0.820827	0.90949
Med6	69792	mediator complex subunit 6 [Source:MGI Symbol;Acc:MGI:1917042]	7.25918	7.16367	6.19302	7.01083	6.15574	6.34365	7.2702	6.83722	7.18872	0.336037	0.300885	0.611349
Prkd1	18760	protein kinase D1 [Source:MGI Symbol;Acc:MGI:99879]	4.58328	5.05672	4.38159	2.54321	4.01262	4.68263	4.51282	5.02754	4.92926	0.395971	0.327584	0.635001
Lcp2	16822	lymphocyte cytosolic protein 2 [Source:MGI Symbol;Acc:MGI:1321402]	3.3691	5.28827	5.2126	5.01737	5.53673	4.03788	5.28767	6.00525	4.77605	0.515964	0.286877	0.599167
Cse1l	110750	chromosome segregation 1-like (S. cerevisiae) [Source:MGI Symbol;Acc:MGI:1339951]	8.58626	8.0366	7.35195	7.61889	7.35068	7.45376	8.3018	7.95401	8.3932	0.403635	0.214548	0.510497
Naa20	67877	N(alpha)-acetyltransferase 20_ NatB catalytic subunit [Source:MGI Symbol;Acc:MGI:1915127]	7.61135	7.42225	6.77139	6.49719	7.04284	6.99424	7.59235	7.41293	7.67825	0.437034	0.109855	0.354605
Prkra	23992	protein kinase_ interferon inducible double stranded RNA dependent activator [Source:MGI Symbol;Acc:MGI:1344375]	5.43812	6.10596	6.22816	5.55072	6.35949	5.65427	6.38956	6.37027	6.68528	0.548582	0.0509597	0.229039
Fkbp7	14231	FK506 binding protein 7 [Source:MGI Symbol;Acc:MGI:1336879]	4.7074	6.61249	5.14065	3.41383	4.10618	5.24875	7.46103	7.7128	7.09465	2.06972	0.000120756	0.00695057
Plekha3	83435	pleckstrin homology domain-containing_ family A (phosphoinositide binding specific) member 3 [Source:MGI Symbol;Acc:MGI:1932515]	5.93785	6.34508	6.79502	6.45811	6.78435	6.259	6.4828	6.64423	6.17425	-0.00345399	0.989613	0.993295
Ykt6	56418	YKT6 v-SNARE homolog (S. cerevisiae) [Source:MGI Symbol;Acc:MGI:1927550]	8.34324	8.84159	8.73115	8.82177	9.09292	8.32333	9.14263	9.45397	9.50027	0.649506	0.00490237	0.0589352
Baz1b	22385	bromodomain adjacent to zinc finger domain_ 1B [Source:MGI Symbol;Acc:MGI:1353499]	9.88089	9.02241	8.92567	9.49285	9.30263	9.12377	9.34617	9.00066	9.23224	-0.128387	0.614515	0.793052
Pex6	224824	peroxisomal biogenesis factor 6 [Source:MGI Symbol;Acc:MGI:2385054]	7.841	7.65928	7.41431	7.13993	7.54699	7.38885	7.57975	7.71689	7.70821	0.13829	0.489798	0.781248
Mrpl2	27398	mitochondrial ribosomal protein L2 [Source:MGI Symbol;Acc:MGI:1351622]	8.13059	7.64144	8.11384	7.84781	7.32171	7.93502	7.6737	7.49632	7.47421	-0.302547	0.188517	0.477692
Mea1	17256	male enhanced antigen 1 [Source:MGI Symbol;Acc:MGI:96957]	7.37601	7.82117	7.48865	7.16442	8.00128	7.51588	7.88658	7.8157	8.07301	0.329864	0.150301	0.420724
Gnmt	14711	glycine N-methyltransferase [Source:MGI Symbol;Acc:MGI:1202304]	5.67952	6.37416	2.6808	3.41383	2.41302	2.49254	7.47471	5.45782	7.35484	1.92326	0.0120058	0.099261
Grin2d	14814	glutamate receptor_ ionotropic_ NMDA2D (epsilon 4) [Source:MGI Symbol;Acc:MGI:95823]	4.7465	4.32472	4.71461	5.39387	4.19405	5.97045	4.64779	4.60081	4.23297	-0.490417	0.252501	0.55465
Kdelr1	68137	KDEL (Lys-Asp-Glu-Leu) endoplasmic reticulum protein retention receptor 1 [Source:MGI Symbol;Acc:MGI:1915387]	8.15623	8.53211	8.5205	8.70976	8.92653	8.34402	8.93558	8.94936	8.95548	0.393721	0.0573747	0.245622
Tmem143	70209	transmembrane protein 143 [Source:MGI Symbol;Acc:MGI:1917459]	5.36461	5.48774	6.32873	5.82099	5.46789	6.19968	5.15798	5.75735	5.06774	-0.441479	0.176618	0.461095
Pdxk-ps	435518	pyridoxal (pyridoxine_ vitamin B6) kinase_ pseudogene [Source:MGI Symbol;Acc:MGI:1933201]	2.40797	3.07895	3.32484	2.54321	1.66126	4.03788	1.08369	0.674949	0.690579	-2.63982	0.000510789	0.0161702
Ggct	110175	gamma-glutamyl cyclotransferase [Source:MGI Symbol;Acc:MGI:95700]	8.35594	10.1961	9.88067	9.1446	9.86775	10.1285	9.80646	10.0754	9.8985	0.203564	0.586612	0.793052
Jag2	16450	jagged 2 [Source:MGI Symbol;Acc:MGI:1098270]	9.50108	8.64381	9.36518	10.6498	10.2816	9.77926	8.75672	8.68447	9.04707	-0.969877	0.0133078	0.105058
Btbd6	399566	BTB (POZ) domain containing 6 [Source:MGI Symbol;Acc:MGI:3026623]	6.0039	5.88128	6.56697	6.74463	6.66642	6.37079	5.7141	6.07073	6.24602	-0.360232	0.199508	0.492183
Nudt14	66174	nudix (nucleoside diphosphate linked moiety X)-type motif 14 [Source:MGI Symbol;Acc:MGI:1913424]	6.7829	6.14023	5.87601	6.15012	6.28141	5.69779	6.55328	6.16969	6.41123	0.170307	0.549288	0.784924
Epdr1	105298	ependymin related protein 1 (zebrafish) [Source:MGI Symbol;Acc:MGI:2145369]	6.03582	6.01655	7.36779	6.10022	5.63419	6.99424	6.67681	6.93189	5.93464	0.0846315	0.839771	0.92013
Flii	14248	flightless I actin binding protein [Source:MGI Symbol;Acc:MGI:1342286]	7.98694	7.78372	8.10441	8.20731	8.69767	8.01463	8.18734	8.53006	8.25508	0.169073	0.485354	0.77787
Top3a	21975	topoisomerase (DNA) III alpha [Source:MGI Symbol;Acc:MGI:1197527]	5.55287	4.94485	5.2126	5.99492	5.23917	5.18899	5.26685	5.5154	5.71617	0.141313	0.62786	0.793052
Atg4d	235040	autophagy related 4D_ cysteine peptidase [Source:MGI Symbol;Acc:MGI:2444308]	6.60282	6.95813	7.96554	7.46967	7.79194	7.47893	6.98161	7.12306	7.322	-0.287948	0.366135	0.675382
Qtrt1	60507	queuine tRNA-ribosyltransferase catalytic subunit 1 [Source:MGI Symbol;Acc:MGI:1931441]	6.64482	5.73199	3.56368	5.21787	5.23917	4.2862	5.78904	5.29199	5.93464	0.225178	0.672825	0.80521
Plin4	57435	perilipin 4 [Source:MGI Symbol;Acc:MGI:1929709]	7.01681	9.08092	8.16007	7.16442	7.40692	7.11154	8.72463	9.47468	7.94587	0.915211	0.0657683	0.265839
Hdgfl2	15193	HDGF like 2 [Source:MGI Symbol;Acc:MGI:1194492]	8.09694	7.24465	7.35195	7.38884	7.6281	7.27851	7.52818	7.41293	7.45919	-0.0710588	0.773594	0.875016
Chaf1a	27221	chromatin assembly factor 1_ subunit A (p150) [Source:MGI Symbol;Acc:MGI:1351331]	7.97052	6.90929	6.64706	7.42982	6.77013	6.72648	6.96231	6.41129	7.17039	-0.27696	0.437013	0.737853
Adprh	11544	ADP-ribosylarginine hydrolase [Source:MGI Symbol;Acc:MGI:1098234]	7.07173	7.17198	7.28677	6.67816	7.2721	6.72648	7.55849	7.82711	7.6388	0.611584	0.00371868	0.0499676
Tmem39a	67846	transmembrane protein 39a [Source:MGI Symbol;Acc:MGI:1915096]	6.25507	6.44441	5.87601	6.24503	6.11129	6.34365	6.66094	6.71147	6.60566	0.427348	0.0360234	0.187238
Timmdc1	76916	translocase of inner mitochondrial membrane domain containing 1 [Source:MGI Symbol;Acc:MGI:1922139]	7.30574	6.87917	7.18312	6.83893	6.78435	6.99424	7.09818	6.91773	7.12034	0.0329475	0.870752	0.928951
Pla1a	85031	phospholipase A1 member A [Source:MGI Symbol;Acc:MGI:1934677]	3.15326	5.75429	5.87601	4.9056	4.01262	2.84203	7.09818	6.99398	6.25764	1.84043	0.00187351	0.0341533
Mcm2	17216	minichromosome maintenance complex component 2 [Source:MGI Symbol;Acc:MGI:105380]	8.3175	7.35818	6.32873	7.73789	7.42519	6.19968	7.41918	6.7278	7.82217	-0.0248312	0.956465	0.976727
Tpra1	24100	transmembrane protein_ adipocyte asscociated 1 [Source:MGI Symbol;Acc:MGI:1345190]	7.21803	7.09545	6.95041	7.50845	7.2721	7.07898	7.14457	7.11066	7.2884	-0.00862761	0.962726	0.976727
Nab1	17936	Ngfi-A binding protein 1 [Source:MGI Symbol;Acc:MGI:107564]	8.29129	8.36831	8.22239	8.44575	8.75658	8.33716	8.80446	8.73987	8.93572	0.411761	0.0204117	0.1356
Adgre5	26364	adhesion G protein-coupled receptor E5 [Source:MGI Symbol;Acc:MGI:1347095]	4.34927	5.70935	6.00319	4.9056	5.35806	5.3613	6.27952	6.85963	6.05941	1.05546	0.00498478	0.0594293
Il17ra	16172	interleukin 17 receptor A [Source:MGI Symbol;Acc:MGI:107399]	7.03272	6.83801	6.48217	7.34666	7.46105	6.28777	7.43793	7.32978	7.15804	0.339716	0.246319	0.54724
Lamb1	16777	laminin B1 [Source:MGI Symbol;Acc:MGI:96743]	8.61824	8.64977	7.03222	5.47443	6.13369	6.37079	9.52779	9.26547	9.00632	1.58235	0.00836552	0.0805935
Kcnn1	84036	potassium intermediate/small conductance calcium-activated channel_ subfamily N_ member 1 [Source:MGI Symbol;Acc:MGI:1933993]	3.3691	4.13385	4.71461	3.70842	4.35519	5.18899	3.95911	4.67006	3.59105	-0.207668	0.653306	0.793745
Arrdc2	70807	arrestin domain containing 2 [Source:MGI Symbol;Acc:MGI:1918057]	6.43342	6.37416	7.58668	7.75411	7.08941	8.46232	6.56185	6.5371	6.25764	-0.968983	0.0280674	0.162393
Ppp1r17	19051	protein phosphatase 1_ regulatory subunit 17 [Source:MGI Symbol;Acc:MGI:1333876]	0	1.80046	0	1.77164	0	2.49254	0	0	0.690579	-1.46146	0.163832	0.441528
Cd36	12491	CD36 molecule [Source:MGI Symbol;Acc:MGI:107899]	7.68366	10.993	9.47531	7.23548	7.90692	8.09821	9.91081	10.6766	9.75623	0.833659	0.209407	0.504536
Map2k7	26400	mitogen-activated protein kinase kinase 7 [Source:MGI Symbol;Acc:MGI:1346871]	7.59001	7.28349	7.75276	7.89248	8.04328	7.82155	7.53691	7.88287	7.68257	-0.0361993	0.869283	0.928093
Timm44	21856	translocase of inner mitochondrial membrane 44 [Source:MGI Symbol;Acc:MGI:1343262]	8.38411	8.02289	7.87974	7.40948	7.70489	7.75099	7.96624	7.84219	8.06641	0.0599362	0.802562	0.897329
Ap2a2	11772	adaptor-related protein complex 2_ alpha 2 subunit [Source:MGI Symbol;Acc:MGI:101920]	8.04691	8.46272	8.58292	8.18354	8.25216	8.20765	8.87323	9.28629	8.82486	0.705563	0.000506734	0.0160633
Pnkp	59047	polynucleotide kinase 3'- phosphatase [Source:MGI Symbol;Acc:MGI:1891698]	7.29918	6.88928	6.81827	6.98357	6.79844	6.92267	6.90282	6.89621	7.03511	-0.0235043	0.905296	0.95383
Med25	75613	mediator complex subunit 25 [Source:MGI Symbol;Acc:MGI:1922863]	7.88109	7.65336	8.10441	7.86285	8.10125	7.81168	7.68944	7.69214	8.11833	-0.0614995	0.757361	0.863752
Bcam	57278	basal cell adhesion molecule [Source:MGI Symbol;Acc:MGI:1929940]	8.86698	8.98754	9.08751	10.4225	10.4224	9.08742	8.91231	8.83528	9.16748	-0.640135	0.122785	0.378033
Clptm1	56457	cleft lip and palate associated transmembrane protein 1 [Source:MGI Symbol;Acc:MGI:1927155]	8.42386	8.45933	8.1232	8.61522	8.77093	8.04021	8.42204	8.3091	8.5432	-0.00117797	0.995607	0.997214
Relb	19698	avian reticuloendotheliosis viral (v-rel) oncogene related B [Source:MGI Symbol;Acc:MGI:103289]	5.69959	6.08852	6.6728	7.34666	7.35068	6.66202	5.98025	6.81446	6.19857	-0.360557	0.368751	0.677787
Tomm40	53333	translocase of outer mitochondrial membrane 40 [Source:MGI Symbol;Acc:MGI:1858259]	9.11126	8.24383	7.42948	7.89248	7.71976	7.47893	8.23368	7.76912	8.42962	0.0545382	0.889276	0.94227
Apoe	11816	apolipoprotein E [Source:MGI Symbol;Acc:MGI:88057]	11.9941	12.9436	12.4402	13.2213	13.5246	11.9728	12.9033	13.167	12.7405	0.140496	0.705098	0.825826
Apoc2	11813	apolipoprotein C2 [Source:MGI Symbol;Acc:MGI:88054]	0.780627	0	1.48751	1.77164	0	0	0	0	0	-1.10268	0.293113	0.605189
Hbp1	73389	high mobility group box transcription factor 1 [Source:MGI Symbol;Acc:MGI:894659]	6.79227	7.09545	7.03222	6.95578	7.7635	6.31598	7.41918	7.56156	7.6028	0.460649	0.127831	0.385873
Prkar2b	19088	protein kinase_ cAMP dependent regulatory_ type II beta [Source:MGI Symbol;Acc:MGI:97760]	7.53523	8.34646	6.69809	5.75802	6.397	5.89766	7.93027	7.72098	7.52799	0.606936	0.237864	0.538303
Cdkn1b	12576	cyclin-dependent kinase inhibitor 1B [Source:MGI Symbol;Acc:MGI:104565]	8.98	8.53855	8.83739	8.96108	9.15444	8.25212	8.93558	8.7971	8.92847	0.0700183	0.762264	0.867012
Klf4	16600	Kruppel-like factor 4 (gut) [Source:MGI Symbol;Acc:MGI:1342287]	10.3117	11.2392	11.5668	12.2174	12.4831	12.5504	10.9122	10.8646	10.6926	-1.04385	0.0153269	0.114364
Ap1m1	11767	adaptor-related protein complex AP-1_ mu subunit 1 [Source:MGI Symbol;Acc:MGI:102776]	7.01681	6.45806	6.511	6.53525	6.63537	5.78109	7.08634	7.1536	6.84789	0.486866	0.0739125	0.283759
Rab8a	17274	RAB8A_ member RAS oncogene family [Source:MGI Symbol;Acc:MGI:96960]	8.01524	8.21599	7.99645	7.9358	8.45251	7.12754	8.51768	8.56684	8.62174	0.547936	0.0455712	0.214877
Hmgn2	15331	high mobility group nucleosomal binding domain 2 [Source:MGI Symbol;Acc:MGI:96136]	6.85624	6.28509	5.73653	5.69218	6.19886	5.24875	6.73103	6.22826	6.90073	0.517907	0.152462	0.4241
Fam32a	67922	family with sequence similarity 32_ member A [Source:MGI Symbol;Acc:MGI:1915172]	8.59164	8.60753	8.45526	8.42563	8.68635	8.01463	9.12104	8.95804	8.90094	0.509857	0.0083563	0.0805373
Elf3	13710	E74-like factor 3 [Source:MGI Symbol;Acc:MGI:1101781]	1.65701	3.65407	3.03847	2.54321	2.41302	3.12314	2.94799	3.47783	4.45112	0.911603	0.116604	0.367358
Cyp2c29	13095	cytochrome P450_ family 2_ subfamily c_ polypeptide 29 [Source:MGI Symbol;Acc:MGI:103238]	1.9529	1.80046	1.48751	0	1.0576	1.34628	0.641293	2.80021	3.91843	1.58365	0.0542354	0.237651
Stard3nl	76205	STARD3 N-terminal like [Source:MGI Symbol;Acc:MGI:1923455]	6.30831	6.52443	6.26247	6.24503	5.50272	6.10586	7.0684	7.01409	6.80892	0.772152	0.002458	0.0396878
Stk11	20869	serine/threonine kinase 11 [Source:MGI Symbol;Acc:MGI:1341870]	9.30053	8.88771	9.10652	9.1446	9.29271	9.05849	8.97784	9.21278	9.12845	-0.0296389	0.854667	0.92013
Efna2	13637	ephrin A2 [Source:MGI Symbol;Acc:MGI:102707]	6.72533	5.86087	4.90037	4.3445	4.69342	5.3613	5.69864	5.00091	6.01901	0.0516299	0.917844	0.961124
Atp5d	66043	ATP synthase_ H+ transporting_ mitochondrial F1 complex_ delta subunit [Source:MGI Symbol;Acc:MGI:1913293]	9.54056	9.74301	9.99476	9.89159	9.97551	10.084	9.54843	9.58637	9.72098	-0.258681	0.136047	0.400428
Ppp5c	19060	protein phosphatase 5_ catalytic subunit [Source:MGI Symbol;Acc:MGI:102666]	8.35594	7.7341	7.72842	7.34666	7.46988	7.84109	7.82024	7.77699	7.9205	0.0478333	0.849661	0.92013
Cdk12	69131	cyclin-dependent kinase 12 [Source:MGI Symbol;Acc:MGI:1098802]	7.87227	7.17198	7.1651	7.73789	7.72715	7.82155	7.17841	7.20117	7.23649	-0.403836	0.0843558	0.306482
Lipe	16890	lipase_ hormone sensitive [Source:MGI Symbol;Acc:MGI:96790]	6.82917	9.72619	8.16007	6.49719	7.5962	7.4664	8.28895	9.04696	8.18681	0.372877	0.524356	0.784924
Pafah1b2	18475	platelet-activating factor acetylhydrolase_ isoform 1b_ subunit 2 [Source:MGI Symbol;Acc:MGI:108415]	8.85808	8.52888	7.69112	8.36353	8.49204	7.71965	8.92233	8.76185	8.84233	0.493109	0.0904615	0.318834
Tbc1d8	54610	TBC1 domain family_ member 8 [Source:MGI Symbol;Acc:MGI:1927225]	6.63444	5.92124	5.96203	7.30321	7.3977	6.63987	6.23733	6.35983	6.21058	-0.469391	0.200084	0.493108
Cnot11	52846	CCR4-NOT transcription complex_ subunit 11 [Source:MGI Symbol;Acc:MGI:106580]	7.35718	7.05111	6.511	6.80817	6.85344	6.28777	7.15594	6.64423	6.84018	0.0291927	0.917239	0.960696
Slc2a3	20527	solute carrier family 2 (facilitated glucose transporter)_ member 3 [Source:MGI Symbol;Acc:MGI:95757]	4.44748	4.73666	5.14065	5.1211	5.06368	5.85984	4.05939	5.00091	4.80802	-0.431253	0.261275	0.566241
Foxj2	60611	forkhead box J2 [Source:MGI Symbol;Acc:MGI:1926805]	6.50358	6.91919	7.77669	8.03209	8.48335	7.61001	7.35156	7.69629	7.41316	-0.192196	0.630701	0.793052
Sri	109552	sorcin [Source:MGI Symbol;Acc:MGI:98419]	8.01923	8.49618	8.22239	8.24224	8.54731	7.99731	8.89205	9.06635	8.61272	0.593144	0.00487944	0.0587041
Dgcr2	13356	DiGeorge syndrome critical region gene 2 [Source:MGI Symbol;Acc:MGI:892866]	8.22361	7.82117	7.31972	7.89248	7.667	6.54773	7.84152	7.64991	7.99183	0.160206	0.630511	0.793052
Irf3	54131	interferon regulatory factor 3 [Source:MGI Symbol;Acc:MGI:1859179]	7.61664	7.4769	7.69112	7.89248	7.73449	7.73017	7.68159	7.64132	7.6388	-0.0310832	0.845946	0.92013
Bcl2l12	75736	BCL2-like 12 (proline rich) [Source:MGI Symbol;Acc:MGI:1922986]	5.85081	4.69116	4.90037	4.78444	5.15409	5.18899	5.06454	4.94612	5.21808	-0.0992956	0.766927	0.869993
Zfp959	224893	zinc finger protein 959 [Source:MGI Symbol;Acc:MGI:2385058]	4.9612	4.43925	4.81048	4.65216	5.19725	5.18899	5.18042	5.00091	5.14487	0.210202	0.465931	0.761101
Mpnd	68047	MPN domain containing [Source:MGI Symbol;Acc:MGI:1915297]	6.96801	7.37985	8.03665	7.68808	7.7418	7.49135	7.41445	7.97468	7.4338	0.050948	0.853728	0.92013
Sh3gl1	20405	SH3-domain GRB2-like 1 [Source:MGI Symbol;Acc:MGI:700010]	7.71357	7.68272	7.62674	8.1348	8.37002	7.76128	8.13085	8.21085	8.31192	0.310849	0.171984	0.454267
Ebi3	50498	Epstein-Barr virus induced gene 3 [Source:MGI Symbol;Acc:MGI:1354171]	2.1983	2.10806	2.20417	1.77164	2.41302	3.12314	2.83935	3.93706	2.70606	0.975764	0.0909121	0.319705
Yju2	72886	YJU2 splicing factor [Source:MGI Symbol;Acc:MGI:1920136]	5.63853	5.79787	5.34657	6.04853	5.66527	5.65427	5.87411	5.49646	5.68208	-0.00496737	0.983493	0.988845
Ranbp2	19386	RAN binding protein 2 [Source:MGI Symbol;Acc:MGI:894323]	9.35532	8.9397	8.5134	8.75077	8.75296	8.28103	9.23531	8.95284	9.14888	0.303397	0.238791	0.538674
Edar	13608	ectodysplasin-A receptor [Source:MGI Symbol;Acc:MGI:1343498]	5.69959	4.94485	2.20417	2.54321	2.08556	4.49799	4.54776	3.69274	4.60463	-0.0236637	0.973017	0.981575
Grk5	14773	G protein-coupled receptor kinase 5 [Source:MGI Symbol;Acc:MGI:109161]	4.1302	6.34508	5.831	5.21787	5.60243	5.93452	6.53598	7.14755	6.46235	1.06081	0.012238	0.100438
Dvl3	13544	dishevelled segment polarity protein 3 [Source:MGI Symbol;Acc:MGI:108100]	7.80903	7.20473	7.30334	7.81725	7.97671	7.22	7.66179	7.52931	7.4989	-0.0252439	0.918829	0.96166
Abcf3	27406	ATP-binding cassette_ sub-family F (GCN20)_ member 3 [Source:MGI Symbol;Acc:MGI:1351656]	7.42505	7.32877	7.12837	7.23548	7.31192	7.15902	7.34661	7.69629	7.54231	0.257826	0.144801	0.413148
Eif2b5	224045	eukaryotic translation initiation factor 2B_ subunit 5 epsilon [Source:MGI Symbol;Acc:MGI:2446176]	8.78483	8.88518	7.57308	7.9215	8.05506	7.5519	8.96497	8.25378	9.07032	0.554504	0.134244	0.397531
Cyth2	19158	cytohesin 2 [Source:MGI Symbol;Acc:MGI:1334255]	7.89421	7.8628	7.63985	8.15938	8.11819	8.09821	7.9791	7.98831	7.91317	-0.00948923	0.956761	0.976727
Sult2b1	54200	sulfotransferase family_ cytosolic_ 2B_ member 1 [Source:MGI Symbol;Acc:MGI:1926342]	6.54853	7.88318	7.09068	7.30321	7.88068	6.97668	7.34164	7.28633	7.55179	0.0342375	0.916917	0.960532
Car11	12348	carbonic anhydrase 11 [Source:MGI Symbol;Acc:MGI:1336193]	4.44748	4.26386	4.50134	4.9056	4.42948	4.49799	4.05939	4.41159	3.91843	-0.351413	0.278411	0.589602
Dlgap1	224997	DLG associated protein 1 [Source:MGI Symbol;Acc:MGI:1346065]	4.7074	4.82357	4.90037	4.50652	3.42401	5.78109	1.42179	3.55308	1.78899	-2.2635	0.000139424	0.00760895
Plag1	56711	pleiomorphic adenoma gene 1 [Source:MGI Symbol;Acc:MGI:1891916]	4.92756	3.99095	3.94789	2.54321	3.91256	4.39598	3.85134	2.37178	3.91843	-0.629786	0.222778	0.519335
Hck	15162	hemopoietic cell kinase [Source:MGI Symbol;Acc:MGI:96052]	2.1983	4.38312	4.90037	3.41383	3.68887	4.03788	4.99027	5.35643	5.16969	1.19993	0.0135742	0.106017
Mrpl4	66163	mitochondrial ribosomal protein L4 [Source:MGI Symbol;Acc:MGI:2137210]	7.50134	7.06009	7.05197	7.08967	7.41608	7.14337	7.17841	7.207	7.08815	-0.0736044	0.704068	0.825673
Keap1	50868	kelch-like ECH-associated protein 1 [Source:MGI Symbol;Acc:MGI:1858732]	7.96223	7.91816	8.04653	8.18354	8.4877	7.89818	7.83447	7.95748	7.72923	-0.25194	0.205801	0.500327
Ap1m2	11768	adaptor protein complex AP-1_ mu 2 subunit [Source:MGI Symbol;Acc:MGI:1336974]	8.45075	7.70578	7.14685	7.75411	7.92629	7.32088	7.76191	7.09815	7.80247	-0.194845	0.547026	0.784924
Glg1	20340	golgi apparatus protein 1 [Source:MGI Symbol;Acc:MGI:104967]	9.12616	8.86483	8.74941	9.38758	9.5537	8.85246	9.17232	9.09496	9.06372	-0.00850336	0.970752	0.980093
Atp8b3	67331	ATPase_ class I_ type 8B_ member 3 [Source:MGI Symbol;Acc:MGI:1914581]	2.1983	3.45066	3.76853	2.54321	2.90474	3.8956	0	1.48007	0	-3.12531	6.21409408382672e-05	0.00452128
Btbd2	208198	BTB (POZ) domain containing 2 [Source:MGI Symbol;Acc:MGI:1933831]	7.33169	6.81698	7.39897	7.84781	7.7635	7.205	7.13311	7.27526	7.21876	-0.21307	0.410774	0.712575
Csnk1g2	103236	casein kinase 1_ gamma 2 [Source:MGI Symbol;Acc:MGI:1920014]	9.4896	9.26104	9.51854	9.10719	9.47477	9.11978	9.46519	9.72502	9.59608	0.256737	0.138593	0.404079
Abhd17a	216169	abhydrolase domain containing 17A [Source:MGI Symbol;Acc:MGI:106388]	7.84551	8.11622	8.11384	7.94995	8.10692	8.03173	8.18734	8.32797	8.40892	0.279695	0.0694593	0.272929
Mob3a	208228	MOB kinase activator 3A [Source:MGI Symbol;Acc:MGI:3050117]	5.31344	6.34508	6.32873	6.45811	7.04284	5.56307	6.69251	6.94592	6.8168	0.527604	0.152805	0.424705
Cacnb3	12297	calcium channel_ voltage-dependent_ beta 3 subunit [Source:MGI Symbol;Acc:MGI:103307]	7.00879	6.01655	5.96203	8.5701	8.06092	7.205	7.17841	7.047	7.13301	-0.306748	0.550927	0.784924
Ccdc65	105833	coiled-coil domain containing 65 [Source:MGI Symbol;Acc:MGI:2146001]	2.89935	3.07895	2.6808	0	2.08556	3.35831	1.42179	1.48007	1.5068	-1.46714	0.0291959	0.166035
Fkbp11	66120	FK506 binding protein 11 [Source:MGI Symbol;Acc:MGI:1913370]	4.99407	4.20032	4.61191	3.04322	2.90474	4.59326	5.92815	5.47727	5.35422	1.30484	0.00348173	0.0481248
Ddx23	74351	DEAD box helicase 23 [Source:MGI Symbol;Acc:MGI:1921601]	8.88242	8.35378	8.66857	8.78276	8.9201	8.2448	8.48199	8.69697	8.66385	-0.0468761	0.826817	0.91356
Pld3	18807	phospholipase D family_ member 3 [Source:MGI Symbol;Acc:MGI:1333782]	7.7185	8.55769	7.90167	8.00523	8.71634	7.5519	8.21206	8.49232	8.57606	0.287003	0.344526	0.652424
Grik5	14809	glutamate receptor_ ionotropic_ kainate 5 (gamma 2) [Source:MGI Symbol;Acc:MGI:95818]	5.77718	5.56546	4.71461	5.75802	4.91646	5.89766	4.88489	5.39785	5.33241	-0.284351	0.389049	0.696253
Cd79a	12518	CD79A antigen (immunoglobulin-associated alpha) [Source:MGI Symbol;Acc:MGI:101774]	1.28437	1.80046	3.32484	1.77164	1.0576	2.49254	1.08369	1.48007	1.78899	-0.72843	0.338066	0.644492
Rabac1	14470	Rab acceptor 1 (prenylated) [Source:MGI Symbol;Acc:MGI:1201692]	7.98285	8.86995	9.32516	9.63544	9.50729	9.59298	8.78262	9.22289	8.81702	-0.286139	0.417157	0.717878
Etv3	27049	ets variant 3 [Source:MGI Symbol;Acc:MGI:1350926]	8.64177	8.30929	8.53461	9.05575	9.12121	8.25212	8.72844	8.62685	8.8634	0.0524185	0.836323	0.919978
Prkcsh	19089	protein kinase C substrate 80K-H [Source:MGI Symbol;Acc:MGI:107877]	8.25785	7.83692	7.14685	7.89248	7.6281	6.9589	7.89678	7.96783	8.10553	0.295518	0.327135	0.63454
Elavl3	15571	ELAV like RNA binding protein 3 [Source:MGI Symbol;Acc:MGI:109157]	4.29754	4.13385	4.50134	3.04322	3.27079	4.76679	0.641293	2.19511	1.15566	-2.91629	1.59087451849825e-06	0.000431705
Rab3b	69908	RAB3B_ member RAS oncogene family [Source:MGI Symbol;Acc:MGI:1917158]	3.46601	3.65407	5.14065	4.78444	5.3956	5.3613	1.92548	1.75965	2.83579	-2.60278	5.26879548765544e-06	0.000979605
St8sia6	241230	ST8 alpha-N-acetyl-neuraminide alpha-2_8-sialyltransferase 6 [Source:MGI Symbol;Acc:MGI:2386797]	7.35085	6.25413	3.32484	3.95295	3.09934	2.03038	6.82661	5.07937	6.4823	0.631837	0.43459	0.736481
Fcgrt	14132	Fc fragment of IgG receptor and transporter [Source:MGI Symbol;Acc:MGI:103017]	6.26856	8.29795	7.85747	6.98357	7.11214	7.59858	8.42204	9.01737	7.93143	0.990377	0.0192848	0.130804
Nosip	66394	nitric oxide synthase interacting protein [Source:MGI Symbol;Acc:MGI:1913644]	7.78575	7.18023	7.03222	7.58301	7.5962	7.29277	7.43326	7.49632	7.6254	0.0803811	0.718999	0.836231
Pih1d1	68845	PIH1 domain containing 1 [Source:MGI Symbol;Acc:MGI:1916095]	7.65825	7.2525	7.1651	6.45811	6.89336	7.38885	7.39059	7.47229	7.322	0.197182	0.458222	0.759269
Rps11	27207	ribosomal protein S11 [Source:MGI Symbol;Acc:MGI:1351329]	11.0347	11.0639	10.7147	11.2624	11.6516	10.8085	11.5394	11.1059	11.4889	0.263257	0.294232	0.606283
Supt5	20924	suppressor of Ty 5_ DSIF elongation factor subunit [Source:MGI Symbol;Acc:MGI:1202400]	9.42025	8.76954	9.21122	9.67006	9.59666	9.78179	9.03129	8.86142	8.91752	-0.498887	0.0442631	0.211307
Dll3	13389	delta like canonical Notch ligand 3 [Source:MGI Symbol;Acc:MGI:1096877]	2.59099	2.57692	2.6808	2.54321	2.67973	1.34628	0	1.13296	1.5068	-1.86506	0.0128825	0.103004
Paf1	54624	Paf1_ RNA polymerase II complex component [Source:MGI Symbol;Acc:MGI:1923988]	8.81963	8.17112	8.0267	8.40523	8.62839	8.27386	8.29153	8.21665	8.27523	-0.154526	0.485686	0.778218
Timm50	66525	translocase of inner mitochondrial membrane 50 [Source:MGI Symbol;Acc:MGI:1913775]	8.10072	7.50347	7.36779	5.82099	7.08941	6.63987	7.62545	7.29184	7.69971	0.278477	0.495993	0.784924
Med29	67224	mediator complex subunit 29 [Source:MGI Symbol;Acc:MGI:1914474]	4.89312	4.54534	3.56368	4.50652	4.42948	4.99328	4.4026	4.63585	4.77605	0.0327171	0.923497	0.964253
Bicd1	12121	BICD cargo adaptor 1 [Source:MGI Symbol;Acc:MGI:1101760]	5.38953	5.34813	5.52673	5.30855	4.35519	6.39744	3.39443	3.93706	2.70606	-2.06584	7.37452260168802e-06	0.00121327
Ncstn	59287	nicastrin [Source:MGI Symbol;Acc:MGI:1891700]	8.1453	7.88823	7.75276	8.15938	8.41185	7.64379	8.12218	8.0513	8.32579	0.143452	0.519878	0.784924
Pex19	19298	peroxisomal biogenesis factor 19 [Source:MGI Symbol;Acc:MGI:1334458]	8.01524	8.35012	8.43284	8.08436	8.19474	7.9259	8.26026	8.46823	8.2695	0.156583	0.388551	0.695657
Phyhip	105653	phytanoyl-CoA hydroxylase interacting protein [Source:MGI Symbol;Acc:MGI:1860417]	6.53742	7.19661	7.8462	8.63287	9.09292	7.15902	7.22234	7.19531	7.16422	-0.777855	0.114723	0.363739
Crhr2	12922	corticotropin releasing hormone receptor 2 [Source:MGI Symbol;Acc:MGI:894312]	4.62585	3.83232	6.32873	5.47443	3.91256	6.37079	2.94799	5.29199	3.06474	-1.13292	0.0863445	0.310359
Inmt	21743	indolethylamine N-methyltransferase [Source:MGI Symbol;Acc:MGI:102963]	5.17696	6.47158	6.26247	6.92744	6.77013	7.41517	5.68301	6.42137	4.95804	-0.804432	0.0795153	0.296341
Cyp4f18	72054	cytochrome P450_ family 4_ subfamily f_ polypeptide 18 [Source:MGI Symbol;Acc:MGI:1919304]	2.59099	3.83232	3.32484	0	1.66126	3.56046	3.85134	4.91793	3.43602	1.21129	0.0497173	0.226045
Impdh1	23917	inosine monophosphate dehydrogenase 1 [Source:MGI Symbol;Acc:MGI:96567]	7.00879	6.41672	6.00319	5.30855	5.66527	5.89766	7.13885	7.14146	7.23649	0.970516	0.00651667	0.0699327
Psg18	26438	pregnancy specific glycoprotein 18 [Source:MGI Symbol;Acc:MGI:1347251]	0.780627	1.80046	1.48751	1.77164	1.0576	2.49254	1.08369	1.75965	1.15566	-0.317273	0.692453	0.818241
Dusp3	72349	dual specificity phosphatase 3 (vaccinia virus phosphatase VH1-related) [Source:MGI Symbol;Acc:MGI:1919599]	6.19978	7.11281	7.99645	7.01083	6.93221	7.50367	7.6007	8.21376	7.14558	0.483441	0.212769	0.508509
Prodh	19125	proline dehydrogenase [Source:MGI Symbol;Acc:MGI:97770]	6.32132	5.9014	6.19302	7.30321	7.31192	6.61738	5.72941	5.72517	5.73292	-0.953751	0.00784166	0.0777389
Ess2	27886	ess-2 splicing factor [Source:MGI Symbol;Acc:MGI:107854]	6.37222	5.96012	6.48217	6.49719	6.21994	5.06151	6.28988	6.22826	6.31439	0.111368	0.714815	0.8331
Slc25a1	13358	solute carrier family 25 (mitochondrial carrier_ citrate transporter)_ member 1 [Source:MGI Symbol;Acc:MGI:1345283]	7.86785	10.2164	9.12994	7.40948	7.93269	6.68383	8.25234	8.73987	8.87665	-0.0529509	0.929828	0.96695
Dgcr6	13353	DiGeorge syndrome critical region gene 6 [Source:MGI Symbol;Acc:MGI:1202877]	7.35085	8.11191	8.85435	9.59997	9.87109	8.94115	8.02011	8.20211	8.11514	-0.856965	0.0631994	0.259868
Ddr1	12305	discoidin domain receptor family_ member 1 [Source:MGI Symbol;Acc:MGI:99216]	9.06753	8.69658	9.16663	10.2841	10.7685	9.28586	8.72463	8.58712	8.80122	-0.990081	0.0240146	0.148503
Ier3	15937	immediate early response 3 [Source:MGI Symbol;Acc:MGI:104814]	7.20405	7.26808	6.69809	6.04853	6.72659	6.78819	7.83092	6.78355	7.41316	0.538958	0.0991175	0.334279
Fosb	14282	FBJ osteosarcoma oncogene B [Source:MGI Symbol;Acc:MGI:95575]	2.59099	6.49824	5.87601	6.95578	8.96138	10.1964	5.08848	4.52807	3.16689	-2.75923	0.00311234	0.0451539
Klc4	74764	kinesin light chain 4 [Source:MGI Symbol;Acc:MGI:1922014]	5.28716	5.66296	6.26247	6.37661	6.57119	6.31598	6.20485	6.44132	5.94905	0.0856986	0.792703	0.889634
Ercc1	13870	excision repair cross-complementing rodent repair deficiency_ complementation group 1 [Source:MGI Symbol;Acc:MGI:95412]	6.03582	6.14023	6.22816	6.41794	6.34036	6.13782	6.32051	6.54634	6.36899	0.207591	0.304775	0.615725
Cyp17a1	13074	cytochrome P450_ family 17_ subfamily a_ polypeptide 1 [Source:MGI Symbol;Acc:MGI:88586]	3.3691	4.78077	4.25099	4.78444	6.01807	5.60939	4.15314	5.37729	5.33241	0.00851467	0.987246	0.991682
As3mt	57344	arsenite methyltransferase [Source:MGI Symbol;Acc:MGI:1929882]	4.7074	5.02039	5.63544	4.78444	4.75249	6.31598	5.55144	6.0449	5.2649	0.32778	0.430788	0.731866
Homer3	26558	homer scaffolding protein 3 [Source:MGI Symbol;Acc:MGI:1347359]	5.97125	5.81918	5.2126	5.69218	6.01807	5.18899	6.75366	6.54634	6.51172	0.893681	0.000682889	0.0192335
Crtc1	382056	CREB regulated transcription coactivator 1 [Source:MGI Symbol;Acc:MGI:2142523]	6.50358	6.01655	6.19302	6.57232	6.57119	5.69779	6.36037	5.92253	6.28061	-0.0920841	0.731642	0.845467
Rnf215	71673	ring finger protein 215 [Source:MGI Symbol;Acc:MGI:1918923]	6.26856	5.94081	5.68687	6.24503	6.04195	5.74004	6.34058	6.37027	6.36899	0.350147	0.114413	0.363146
Sec14l2	67815	SEC14-like lipid binding 2 [Source:MGI Symbol;Acc:MGI:1915065]	5.53064	6.98666	6.86368	7.87774	8.06092	7.12754	7.13885	7.17163	7.2713	-0.0748839	0.866961	0.926299
Aven	74268	apoptosis_ caspase activation inhibitor [Source:MGI Symbol;Acc:MGI:1921518]	7.23188	6.89932	6.90769	6.41794	6.53799	6.99424	6.72341	6.50903	6.54055	-0.275232	0.24217	0.543027
Cp	12870	ceruloplasmin [Source:MGI Symbol;Acc:MGI:88476]	5.46181	7.41527	6.81827	5.55072	5.60243	6.63987	5.99298	7.28633	6.24602	0.165647	0.733712	0.846931
Crot	74114	carnitine O-octanoyltransferase [Source:MGI Symbol;Acc:MGI:1921364]	8.46547	8.48623	7.18312	7.13993	7.16746	7.33474	8.80084	8.02511	8.60819	0.71784	0.0729274	0.281501
Rps6ka1	20111	ribosomal protein S6 kinase polypeptide 1 [Source:MGI Symbol;Acc:MGI:104558]	7.46076	6.98666	6.69809	7.61889	7.82672	6.28777	7.15594	7.12922	7.36024	-0.0242974	0.943312	0.974675
Calb2	12308	calbindin 2 [Source:MGI Symbol;Acc:MGI:101914]	1.28437	0.870088	2.20417	0	0	3.12314	0	0	0	-2.46174	0.0189816	0.129302
Snrnp200	320632	small nuclear ribonucleoprotein 200 (U5) [Source:MGI Symbol;Acc:MGI:2444401]	8.88899	8.41803	8.14175	8.40523	8.68256	8.00599	8.59698	8.41122	8.52888	0.0536502	0.820448	0.909235
Ciao1	26371	cytosolic iron-sulfur protein assembly 1 [Source:MGI Symbol;Acc:MGI:1346998]	7.18282	7.01463	6.72294	6.89853	6.90643	6.59453	7.08634	7.30822	7.08163	0.250275	0.218789	0.514892
Has1	15116	hyaluronan synthase 1 [Source:MGI Symbol;Acc:MGI:106590]	2.59099	3.33707	2.6808	2.54321	1.66126	2.84203	3.23203	3.22521	1.15566	0.111089	0.861762	0.923052
Taf6l	100039957	TATA-box binding protein associated factor 6 like [Source:MGI Symbol;Acc:MGI:2444957]	4.6672	5.56546	4.50134	3.95295	4.50012	4.68263	4.58188	4.76807	4.67566	-0.0990079	0.789564	0.887413
Insig2	72999	insulin induced gene 2 [Source:MGI Symbol;Acc:MGI:1920249]	7.90721	8.54815	8.23972	7.6365	8.17868	7.66588	8.77895	8.45357	8.61724	0.544326	0.0308461	0.171117
Kpna6	16650	karyopherin (importin) alpha 6 [Source:MGI Symbol;Acc:MGI:1100836]	8.17068	8.05467	8.01669	8.1098	8.20006	7.57543	8.08697	8.20795	8.25217	0.145058	0.440002	0.740185
Man1a	17155	mannosidase 1_ alpha [Source:MGI Symbol;Acc:MGI:104677]	6.66538	8.11191	7.74064	7.38884	7.11214	7.06243	8.97784	9.26687	8.45761	1.47704	1.91936409376674e-05	0.00214538
Itpkc	233011	inositol 1_4_5-trisphosphate 3-kinase C [Source:MGI Symbol;Acc:MGI:2442554]	5.08841	5.70935	5.68687	6.95578	7.48738	6.13782	5.80357	6.10864	6.51172	-0.227753	0.640023	0.793052
Coq8b	76889	coenzyme Q8B [Source:MGI Symbol;Acc:MGI:1924139]	5.48512	6.01655	6.00319	5.69218	5.69569	5.65427	5.58548	6.0449	6.2343	0.210752	0.419947	0.72098
Brd8	78656	bromodomain containing 8 [Source:MGI Symbol;Acc:MGI:1925906]	8.64177	7.92309	7.90167	7.94995	7.72715	8.07364	7.95652	7.6754	8.06971	-0.160927	0.521277	0.784924
Kif20a	19348	kinesin family member 20A [Source:MGI Symbol;Acc:MGI:1201682]	6.7829	6.01655	4.50134	4.16197	4.01262	4.2862	5.75953	5.6241	6.61473	0.60927	0.309662	0.619064
Farsa	66590	phenylalanyl-tRNA synthetase_ alpha subunit [Source:MGI Symbol;Acc:MGI:1913840]	8.22014	7.62943	7.23588	6.64373	7.15656	6.76791	7.515	7.35628	7.69116	0.133348	0.706991	0.827403
Gcdh	270076	glutaryl-Coenzyme A dehydrogenase [Source:MGI Symbol;Acc:MGI:104541]	7.13204	6.81698	6.77139	6.24503	6.19886	6.47454	6.73861	6.50903	6.7443	0.00779944	0.976641	0.983893
Mast2	17776	microtubule associated serine/threonine kinase 2 [Source:MGI Symbol;Acc:MGI:894676]	7.51272	7.19661	7.92328	8.08436	8.07834	7.85076	7.31653	8.01184	7.33851	-0.205206	0.467037	0.76229
Dnase2a	100503676	deoxyribonuclease II alpha [Source:MGI Symbol;Acc:MGI:1329019]	9.21598	8.71374	8.03665	8.87467	8.69767	8.65129	8.72081	8.17854	8.69196	-0.187653	0.492616	0.782122
Rad23a	19358	RAD23 homolog A_ nucleotide excision repair protein [Source:MGI Symbol;Acc:MGI:105126]	7.61135	7.36544	8.29877	8.12236	8.15697	8.05702	7.28581	7.68379	7.72505	-0.381977	0.145878	0.414427
Calr	12317	calreticulin [Source:MGI Symbol;Acc:MGI:88252]	11.4457	11.1154	10.9722	10.7051	10.6326	11.0606	11.2126	11.4595	11.3034	0.310267	0.159632	0.435598
Syce2	71846	synaptonemal complex central element protein 2 [Source:MGI Symbol;Acc:MGI:1919096]	6.82917	5.63919	4.25099	5.1211	5.27989	4.03788	6.27952	5.20134	6.33648	0.46713	0.395552	0.700838
Nfat5	54446	nuclear factor of activated T cells 5 [Source:MGI Symbol;Acc:MGI:1859333]	8.58626	8.24776	9.21998	9.44867	9.50729	9.7277	8.82597	8.85586	8.4801	-0.467728	0.166657	0.445355
Nob1	67619	NIN1/RPN12 binding protein 1 homolog [Source:MGI Symbol;Acc:MGI:1914869]	7.97875	7.29114	6.88585	7.6365	7.7635	6.78819	7.46103	7.08553	7.64323	-0.046046	0.883722	0.938165
Nqo1	18104	NAD(P)H dehydrogenase_ quinone 1 [Source:MGI Symbol;Acc:MGI:103187]	4.49418	4.86514	5.52673	4.65216	4.50012	4.76679	5.13518	5.1294	4.98625	0.266911	0.388493	0.695651
Ppfia3	76787	protein tyrosine phosphatase_ receptor type_ f polypeptide (PTPRF)_ interacting protein (liprin)_ alpha 3 [Source:MGI Symbol;Acc:MGI:1924037]	7.10972	6.85873	7.31972	7.40948	7.93906	7.38885	6.7906	6.95982	7.12669	-0.404304	0.131465	0.392132
Gys1	14936	glycogen synthase 1_ muscle [Source:MGI Symbol;Acc:MGI:101805]	7.85449	7.47018	9.09704	8.09714	8.17868	8.73724	7.038	7.91888	6.88583	-0.951396	0.0150292	0.11287
Ruvbl2	20174	RuvB-like protein 2 [Source:MGI Symbol;Acc:MGI:1342299]	8.63917	7.35818	6.72294	6.24503	7.04284	6.63987	7.42389	7.17758	7.72505	0.0990298	0.834874	0.919124
Lin7b	22342	lin-7 homolog B_ crumbs cell polarity complex component [Source:MGI Symbol;Acc:MGI:1330858]	1.65701	2.57692	2.6808	3.41383	3.09934	3.73774	2.59396	3.13011	3.51562	0.209835	0.707218	0.827595
Bax	12028	BCL2-associated X protein [Source:MGI Symbol;Acc:MGI:99702]	7.92436	7.49024	6.511	6.24503	6.28141	6.52374	7.64575	7.62397	7.59823	0.604852	0.135403	0.399511
Il7r	16197	interleukin 7 receptor [Source:MGI Symbol;Acc:MGI:96562]	3.03188	6.15706	5.34657	5.21787	6.11129	3.12314	5.24572	5.86463	5.24168	0.171181	0.778541	0.878814
Tfam	21780	transcription factor A_ mitochondrial [Source:MGI Symbol;Acc:MGI:107810]	7.76209	7.8628	7.20092	6.80817	6.90643	6.99424	7.68552	7.44292	7.7334	0.292362	0.327731	0.635142
Zfp81	224694	zinc finger protein 81 [Source:MGI Symbol;Acc:MGI:1890752]	6.08242	5.68634	5.58211	6.29023	5.69569	5.56307	6.06712	5.65858	5.87552	0.0432892	0.866255	0.925839
Efnb3	13643	ephrin B3 [Source:MGI Symbol;Acc:MGI:109196]	4.18817	3.91381	3.76853	3.04322	3.27079	3.12314	3.79428	3.31442	3.79624	-0.0249748	0.953518	0.976727
Mmd	67468	monocyte to macrophage differentiation-associated [Source:MGI Symbol;Acc:MGI:1914718]	7.17568	9.38589	7.45937	7.11502	7.2415	6.84737	8.30946	8.6506	8.24051	0.51271	0.326971	0.63441
Hlf	217082	hepatic leukemia factor [Source:MGI Symbol;Acc:MGI:96108]	6.09762	5.88128	6.95041	9.51206	9.91539	7.70906	6.88926	5.72517	5.62937	-1.98883	0.00533031	0.0620685
Fam162a	70186	family with sequence similarity 162_ member A [Source:MGI Symbol;Acc:MGI:1917436]	8.20267	9.37694	9.82724	9.12601	9.69969	9.53116	9.06485	9.34702	9.74595	0.0330495	0.923546	0.964253
Rpl8	26961	ribosomal protein L8 [Source:MGI Symbol;Acc:MGI:1350927]	12.706	12.4525	11.9069	12.4456	12.6529	11.8837	12.6972	12.2525	12.7875	0.216331	0.405995	0.708289
Grm3	108069	glutamate receptor_ metabotropic 3 [Source:MGI Symbol;Acc:MGI:1351340]	1.28437	2.10806	2.20417	1.77164	0	0	0.641293	0.674949	0	-1.446	0.139335	0.405482
Ssbp2	66970	single-stranded DNA binding protein 2 [Source:MGI Symbol;Acc:MGI:1914220]	6.68564	6.84841	6.56697	7.75411	8.11257	7.15902	7.01321	7.18351	6.72768	-0.306016	0.41428	0.716094
Fancl	67030	Fanconi anemia_ complementation group L [Source:MGI Symbol;Acc:MGI:1914280]	5.31344	4.69116	4.10739	4.3445	4.19405	3.73774	4.96464	4.5649	5.01393	0.324418	0.411184	0.712938
Brinp2	240843	bone morphogenic protein/retinoic acid inducible neural-specific 2 [Source:MGI Symbol;Acc:MGI:2443333]	3.26522	3.33707	2.6808	3.04322	1.0576	1.34628	1.92548	1.99375	3.06474	-0.324395	0.627803	0.793052
Gstm5	14866	glutathione S-transferase_ mu 5 [Source:MGI Symbol;Acc:MGI:1309466]	6.80159	7.19661	7.48865	7.25841	7.41608	7.98857	7.43326	7.30278	7.42867	-0.00749124	0.977815	0.984804
Gstm7	68312	glutathione S-transferase_ mu 7 [Source:MGI Symbol;Acc:MGI:1915562]	2.1983	3.74595	3.76853	1.77164	2.08556	3.35831	3.54038	2.91876	3.16689	0.190469	0.73446	0.847465
Gstm3	14864	glutathione S-transferase_ mu 3 [Source:MGI Symbol;Acc:MGI:106026]	0	0.870088	2.20417	2.54321	1.0576	3.56046	0	0	0	-2.89073	0.00518915	0.0610384
Stat3	20848	signal transducer and activator of transcription 3 [Source:MGI Symbol;Acc:MGI:103038]	7.90721	8.66456	9.02892	9.08812	9.4166	8.69491	8.72272	9.35624	8.8229	0.122803	0.707457	0.827711
Stat5a	20850	signal transducer and activator of transcription 5A [Source:MGI Symbol;Acc:MGI:103036]	5.36461	6.88928	6.9713	7.08967	7.12338	6.82791	6.06712	7.19531	6.36899	-0.174626	0.663223	0.800452
Cavin1	19285	caveolae associated 1 [Source:MGI Symbol;Acc:MGI:1277968]	9.15915	10.9925	11.1407	10.4601	10.6326	10.3355	11.1889	11.6464	11.0042	0.706483	0.0639279	0.261358
Map3k11	26403	mitogen-activated protein kinase kinase kinase 11 [Source:MGI Symbol;Acc:MGI:1346880]	7.57922	7.62339	7.31972	7.73789	8.61652	7.42815	7.6578	7.9781	8.01598	0.0995247	0.752424	0.86075
Akt2	11652	thymoma viral proto-oncogene 2 [Source:MGI Symbol;Acc:MGI:104874]	7.95807	8.29795	8.797	8.52353	8.81663	8.61202	8.32465	8.85214	8.54082	0.0611965	0.806588	0.900382
Dnaja3	83945	DnaJ heat shock protein family (Hsp40) member A3 [Source:MGI Symbol;Acc:MGI:1933786]	7.96638	7.76737	7.87974	7.3679	7.79194	7.59858	7.95326	7.74525	7.79452	0.08214	0.65914	0.797938
Hmox2	15369	heme oxygenase 2 [Source:MGI Symbol;Acc:MGI:109373]	6.69567	6.87917	6.157	6.24503	6.50401	6.07318	7.09227	7.30822	7.34942	0.771215	0.00174123	0.0330288
Cdip1	66626	cell death inducing Trp53 target 1 [Source:MGI Symbol;Acc:MGI:1913876]	8.38101	7.54882	7.70366	7.52745	7.77067	8.29527	7.80949	7.51527	7.71665	-0.229401	0.386146	0.693096
Map3k20	65964	mitogen-activated protein kinase kinase kinase 20 [Source:MGI Symbol;Acc:MGI:2443258]	8.83331	8.49618	9.25448	8.5701	8.77806	8.72151	8.69766	9.10594	8.60819	0.0241706	0.916112	0.960277
Cwc15	66070	CWC15 spliceosome-associated protein [Source:MGI Symbol;Acc:MGI:1913320]	8.89335	8.81267	8.38693	8.47541	8.43908	8.38454	8.8646	8.70935	8.90649	0.240969	0.214421	0.510497
Col5a3	53867	collagen_ type V_ alpha 3 [Source:MGI Symbol;Acc:MGI:1858212]	6.45719	8.78044	8.08537	5.47443	5.56995	6.97668	9.31354	9.53856	8.95012	1.71798	0.00460075	0.0566868
Dnmt1	13433	DNA methyltransferase (cytosine-5) 1 [Source:MGI Symbol;Acc:MGI:94912]	9.28567	8.2595	7.10965	8.57924	8.25216	7.62136	8.35949	8.01517	8.79126	0.0715906	0.865515	0.925442
Ppan	235036	peter pan homolog [Source:MGI Symbol;Acc:MGI:2178445]	8.88899	7.70005	6.81827	7.38884	7.29215	7.12754	7.84152	7.20117	7.82217	-0.0665359	0.878886	0.934542
Angptl2	26360	angiopoietin-like 2 [Source:MGI Symbol;Acc:MGI:1347002]	6.49212	7.10416	7.85747	7.06386	8.0841	7.07898	8.77158	8.50896	7.81039	1.00864	0.00768593	0.0770355
Cacna1e	12290	calcium channel_ voltage-dependent_ R type_ alpha 1E subunit [Source:MGI Symbol;Acc:MGI:106217]	4.6672	4.98311	5.831	6.77675	6.5211	5.24875	3.54038	5.3138	4.60463	-1.15627	0.0282091	0.162845
Cacna1b	12287	calcium channel_ voltage-dependent_ N type_ alpha 1B subunit [Source:MGI Symbol;Acc:MGI:88296]	3.79927	3.65407	4.38159	3.41383	2.41302	4.59326	2.12379	2.19511	2.02491	-1.85089	0.00077828	0.0207627
Trmt10a	108943	tRNA methyltransferase 10A [Source:MGI Symbol;Acc:MGI:1920421]	6.73509	6.26969	6.08214	5.93924	6.11129	6.13782	6.22658	5.92253	5.90538	-0.232082	0.363415	0.672687
Etv1	14009	ets variant 1 [Source:MGI Symbol;Acc:MGI:99254]	4.62585	4.90555	5.87601	4.65216	4.42948	4.8463	4.71082	5.55255	4.67566	0.0825187	0.834332	0.918682
Kifc2	16581	kinesin family member C2 [Source:MGI Symbol;Acc:MGI:109187]	5.41403	5.05672	5.06492	5.93924	5.10959	5.93452	4.64779	4.60081	4.70991	-0.796571	0.0112056	0.095463
Psap	19156	prosaposin [Source:MGI Symbol;Acc:MGI:97783]	10.6022	11.7473	11.0601	10.7902	10.9948	10.3095	11.7627	12.0419	11.6692	0.823712	0.00874679	0.0826403
Ikbkg	16151	inhibitor of kappaB kinase gamma [Source:MGI Symbol;Acc:MGI:1338074]	6.84728	6.92902	7.10965	7.50845	7.9004	6.70531	7.48376	7.5386	7.43891	0.258089	0.386813	0.693759
Pax2	18504	paired box 2 [Source:MGI Symbol;Acc:MGI:97486]	3.26522	3.07895	3.56368	0	1.0576	3.73774	0	1.13296	1.15566	-2.45845	0.00297312	0.0440229
Wars2	70560	tryptophanyl tRNA synthetase 2 (mitochondrial) [Source:MGI Symbol;Acc:MGI:1917810]	5.71938	4.98311	4.81048	6.04853	5.23917	5.60939	5.48087	5.22454	5.24168	-0.125816	0.68861	0.815384
Atn1	13498	atrophin 1 [Source:MGI Symbol;Acc:MGI:104725]	6.69567	5.88128	6.26247	6.49719	6.04195	5.97045	5.91483	5.96448	5.78204	-0.363445	0.166162	0.444503
Phb2	12034	prohibitin 2 [Source:MGI Symbol;Acc:MGI:102520]	9.79606	9.26299	8.9885	9.08812	9.39822	9.19765	9.43401	9.08549	9.55898	0.0554634	0.812455	0.90409
Ptpn6	15170	protein tyrosine phosphatase_ non-receptor type 6 [Source:MGI Symbol;Acc:MGI:96055]	5.28716	6.75198	7.47408	7.81725	8.27248	6.9589	7.00695	7.41293	7.2713	-0.10692	0.827582	0.914097
Eno2	13807	enolase 2_ gamma neuronal [Source:MGI Symbol;Acc:MGI:95394]	3.26522	4.86514	5.06492	4.50652	3.91256	4.92166	4.91197	4.97378	4.23297	0.223976	0.608365	0.793052
Emg1	14791	EMG1 N1-specific pseudouridine methyltransferase [Source:MGI Symbol;Acc:MGI:1315195]	8.71753	8.78857	8.49908	8.19547	8.43006	8.25212	8.84541	8.71141	9.05542	0.371129	0.0686106	0.271056
Lpcat3	14792	lysophosphatidylcholine acyltransferase 3 [Source:MGI Symbol;Acc:MGI:1315211]	7.52402	7.69429	7.50307	7.11502	7.30207	6.28777	7.515	7.53396	7.75816	0.292656	0.325642	0.633074
Atp6v1f	66144	ATPase_ H+ transporting_ lysosomal V1 subunit F [Source:MGI Symbol;Acc:MGI:1913394]	7.58463	7.98096	8.18711	7.87774	8.21063	7.73017	8.16782	8.11788	8.20192	0.217605	0.278464	0.58966
Il12b	16160	interleukin 12b [Source:MGI Symbol;Acc:MGI:96540]	1.65701	2.93021	3.32484	0	2.41302	2.49254	1.42179	1.48007	2.40532	-0.711765	0.304673	0.615725
Clcn5	12728	chloride channel_ voltage-sensitive 5 [Source:MGI Symbol;Acc:MGI:99486]	6.19978	6.45806	6.69809	6.89853	6.4515	6.34365	6.76855	6.64423	6.35824	0.0961952	0.675582	0.806777
Clcn3	12725	chloride channel_ voltage-sensitive 3 [Source:MGI Symbol;Acc:MGI:103555]	8.64953	8.33171	8.7734	8.9257	9.1517	8.91373	8.27076	8.23676	8.45508	-0.482508	0.0257407	0.154764
Hif3a	53417	hypoxia inducible factor 3_ alpha subunit [Source:MGI Symbol;Acc:MGI:1859778]	3.15326	2.36145	2.20417	1.77164	3.09934	3.73774	1.08369	2.19511	2.02491	-1.2026	0.0578607	0.246596
Gpx6	75512	glutathione peroxidase 6 [Source:MGI Symbol;Acc:MGI:1922762]	0.780627	0	2.6808	0	1.0576	0	0	0	0.690579	-1.20727	0.252609	0.55465
Gpx5	14780	glutathione peroxidase 5 [Source:MGI Symbol;Acc:MGI:104886]	1.9529	2.36145	3.76853	0	2.41302	3.35831	0	0.674949	0	-3.26825	0.000338711	0.0125835
Pde1c	18575	phosphodiesterase 1C [Source:MGI Symbol;Acc:MGI:108413]	4.62585	4.5956	6.00319	4.3445	4.27687	5.78109	2.12379	3.6246	2.9548	-2.07084	8.56312960514025e-05	0.00563202
Utp20	70683	UTP20 small subunit processome component [Source:MGI Symbol;Acc:MGI:1917933]	8.03511	7.27581	6.29598	6.19835	6.78435	6.47454	7.2702	6.71147	7.27702	0.0913074	0.827212	0.913911
Spic	20728	Spi-C transcription factor (Spi-1/PU.1 related) [Source:MGI Symbol;Acc:MGI:1341168]	2.1983	2.93021	2.6808	0	2.08556	3.12314	2.94799	3.22521	2.56351	0.489529	0.390037	0.697181
9330159F19Rik	212448	RIKEN cDNA 9330159F19 gene [Source:MGI Symbol;Acc:MGI:3036239]	4.78458	4.82357	6.12005	4.78444	4.19405	6.61738	3.79428	5.39785	3.51562	-0.935235	0.109508	0.353773
Cul3	26554	cullin 3 [Source:MGI Symbol;Acc:MGI:1347360]	9.40963	9.54303	9.83865	9.37714	9.97706	9.64672	9.6373	9.60748	9.54956	-0.0501463	0.792203	0.889328
Sst	20604	somatostatin [Source:MGI Symbol;Acc:MGI:98326]	2.59099	1.40901	1.48751	1.77164	0	0	0.641293	0.674949	0	-1.49675	0.129333	0.388261
Il11	16156	interleukin 11 [Source:MGI Symbol;Acc:MGI:107613]	2.59099	3.45066	3.56368	1.77164	2.08556	2.03038	2.83935	2.19511	2.9548	-0.0925379	0.873978	0.931122
Large1	16795	LARGE xylosyl- and glucuronyltransferase 1 [Source:MGI Symbol;Acc:MGI:1342270]	6.14229	5.68634	5.78454	5.55072	5.53673	6.07318	6.13763	6.28455	6.12433	0.356805	0.136799	0.401723
Ddx56	52513	DEAD box helicase 56 [Source:MGI Symbol;Acc:MGI:1277172]	7.66847	7.00537	6.45276	7.06386	6.93221	6.80819	7.25442	6.74395	7.2306	0.0480462	0.869688	0.928316
Tmed4	103694	transmembrane p24 trafficking protein 4 [Source:MGI Symbol;Acc:MGI:1915070]	7.46076	7.26808	7.71609	7.42982	7.46105	7.4664	7.25442	7.55242	7.35484	-0.0752426	0.672609	0.805075
Col26a1	140709	collagen_ type XXVI_ alpha 1 [Source:MGI Symbol;Acc:MGI:2155345]	4.18817	4.13385	3.32484	3.04322	2.08556	4.03788	3.23203	3.31442	3.06474	-0.492066	0.332464	0.637995
Bid	12122	BH3 interacting domain death agonist [Source:MGI Symbol;Acc:MGI:108093]	4.49418	4.90555	3.56368	2.54321	4.50012	3.56046	5.04021	5.17775	5.01393	0.868874	0.0406786	0.201344
Ralb	64143	v-ral simian leukemia viral oncogene B [Source:MGI Symbol;Acc:MGI:1927244]	7.02478	7.89828	7.10965	6.57232	7.21023	6.54773	8.18179	8.14853	7.82608	0.89712	0.00497006	0.0593732
Ppp1cc	19047	protein phosphatase 1 catalytic subunit gamma [Source:MGI Symbol;Acc:MGI:104872]	5.71938	5.05672	5.46914	5.69218	5.86587	5.56307	5.87411	5.67552	5.68208	0.170637	0.510424	0.784924
Dnajb11	67838	DnaJ heat shock protein family (Hsp40) member B11 [Source:MGI Symbol;Acc:MGI:1915088]	8.45666	8.15863	8.30701	7.75411	7.90692	7.73017	8.52646	8.61593	8.51442	0.464264	0.0358239	0.186684
Tbccd1	70573	TBCC domain containing 1 [Source:MGI Symbol;Acc:MGI:1917823]	6.39701	5.97918	4.71461	5.99492	5.86587	5.3613	5.94135	5.81962	6.16193	0.149404	0.66188	0.799677
Clec11a	20256	C-type lectin domain family 11_ member a [Source:MGI Symbol;Acc:MGI:1298219]	3.64224	4.82357	4.61191	3.70842	3.91256	4.8463	5.28767	6.41129	5.93464	1.5858	9.62470741984333e-05	0.00606957
Zfp324	243834	zinc finger protein 324 [Source:MGI Symbol;Acc:MGI:2444641]	5.38953	5.12676	5.46914	5.82099	5.60243	4.92166	5.72941	5.55255	5.66472	0.256393	0.325954	0.633419
Gab2	14389	growth factor receptor bound protein 2-associated protein 2 [Source:MGI Symbol;Acc:MGI:1333854]	5.08841	6.05298	6.36075	5.55072	6.71178	6.22965	6.73103	7.50108	6.56881	0.880949	0.0209501	0.137374
Coro1c	23790	coronin_ actin binding protein 1C [Source:MGI Symbol;Acc:MGI:1345964]	8.18499	8.22798	8.06608	8.42563	8.92332	8.09821	8.68004	8.8871	8.84811	0.448809	0.0609501	0.254531
Tax1bp1	52440	Tax1 (human T cell leukemia virus type I) binding protein 1 [Source:MGI Symbol;Acc:MGI:1289308]	9.82718	9.83741	9.44202	9.81631	10.2004	9.61586	9.95215	9.74922	9.84172	0.0394654	0.844157	0.92013
Psg17	26437	pregnancy specific glycoprotein 17 [Source:MGI Symbol;Acc:MGI:1347250]	0	0	1.48751	1.77164	1.0576	2.03038	0	1.48007	0	-0.62505	0.545425	0.784924
Psg19	26439	pregnancy specific glycoprotein 19 [Source:MGI Symbol;Acc:MGI:1347252]	2.1983	2.57692	3.76853	3.04322	1.0576	1.34628	0	0.674949	1.15566	-2.35535	0.0055358	0.0635573
Ctse	13034	cathepsin E [Source:MGI Symbol;Acc:MGI:107361]	4.82168	5.61503	3.03847	0	2.67973	2.03038	5.55144	4.60081	5.97744	1.25705	0.0971745	0.330357
Ndrg2	29811	N-myc downstream regulated gene 2 [Source:MGI Symbol;Acc:MGI:1352498]	9.88856	9.55736	11.4111	10.5534	10.4155	11.5176	8.74171	10.15	9.03023	-1.22528	0.00916606	0.0846315
Mettl17	52535	methyltransferase like 17 [Source:MGI Symbol;Acc:MGI:1098577]	6.55955	6.01655	6.12005	6.33407	5.83886	6.28777	5.80357	5.58877	6.22249	-0.315819	0.233768	0.532408
Arhgef40	268739	Rho guanine nucleotide exchange factor (GEF) 40 [Source:MGI Symbol;Acc:MGI:2685515]	5.11853	6.30032	5.2126	4.9056	5.3195	5.85984	6.91626	7.54783	6.70239	1.5186	3.26432230867667e-05	0.00303527
Pnpla6	50767	patatin-like phospholipase domain containing 6 [Source:MGI Symbol;Acc:MGI:1354723]	7.56288	6.72965	6.64706	7.11502	7.12338	7.02874	7.13885	6.49	7.13931	-0.117133	0.674486	0.805894
Mcoln1	94178	mucolipin 1 [Source:MGI Symbol;Acc:MGI:1890498]	6.92604	6.60024	6.74737	7.28099	7.35068	6.97668	6.81948	7.02735	6.91548	-0.0743191	0.747519	0.857097
Arhgef18	102098	rho/rac guanine nucleotide exchange factor (GEF) 18 [Source:MGI Symbol;Acc:MGI:2142567]	7.30574	6.76302	7.70366	8.41546	8.27752	7.67679	6.88243	7.21282	7.15182	-0.681051	0.0564543	0.243597
Pkn2	109333	protein kinase N2 [Source:MGI Symbol;Acc:MGI:109211]	8.65981	8.30929	8.36342	8.57924	8.68635	8.68953	8.56108	8.39085	8.42705	-0.0942589	0.571813	0.793052
Cd33	12489	CD33 antigen [Source:MGI Symbol;Acc:MGI:99440]	3.15326	4.94485	4.25099	4.3445	3.91256	4.68263	5.69864	6.43138	5.14487	1.52109	0.000655679	0.0187903
Etfb	110826	electron transferring flavoprotein_ beta polypeptide [Source:MGI Symbol;Acc:MGI:106098]	6.54853	6.98666	6.9919	6.53525	6.4515	6.76791	6.65294	6.54634	6.29196	-0.224328	0.318468	0.627429
Nkg7	72310	natural killer cell group 7 sequence [Source:MGI Symbol;Acc:MGI:1931250]	0	4.13385	4.61191	4.65216	5.94397	2.84203	3.73487	4.49028	4.67566	-0.136276	0.860014	0.92172
Stxbp2	20911	syntaxin binding protein 2 [Source:MGI Symbol;Acc:MGI:107370]	8.18499	7.78913	7.35195	8.14714	8.41643	7.61001	7.84504	7.70869	7.99183	-0.11029	0.680389	0.809873
Pcp2	18545	Purkinje cell protein 2 (L7) [Source:MGI Symbol;Acc:MGI:97508]	0.780627	0	1.48751	0	0	2.03038	1.08369	0	0	-0.645163	0.540748	0.784924
Sgce	20392	sarcoglycan_ epsilon [Source:MGI Symbol;Acc:MGI:1329042]	5.43812	6.33031	6.29598	5.55072	4.75249	5.89766	6.76112	6.88897	6.11158	0.806014	0.0303979	0.170038
Chn2	69993	chimerin 2 [Source:MGI Symbol;Acc:MGI:1917243]	5.20531	5.43351	3.76853	3.95295	3.42401	2.49254	5.63506	4.79931	5.84503	1.01251	0.0745112	0.284882
Wwox	80707	WW domain-containing oxidoreductase [Source:MGI Symbol;Acc:MGI:1931237]	5.92086	5.9014	6.53926	5.75802	5.56995	6.10586	5.3484	5.26986	5.47862	-0.622622	0.0201977	0.134725
Slbp	20492	stem-loop binding protein [Source:MGI Symbol;Acc:MGI:108402]	7.78105	6.93879	6.26247	6.83893	6.81239	6.66202	6.93618	6.70323	7.39749	0.0674618	0.84499	0.92013
Tyr	22173	tyrosinase [Source:MGI Symbol;Acc:MGI:98880]	8.13796	7.40121	2.6808	1.77164	1.0576	2.84203	8.0929	5.60654	8.06971	0.868612	0.392462	0.698465
Ghrhr	14602	growth hormone releasing hormone receptor [Source:MGI Symbol;Acc:MGI:95710]	0	1.80046	0	1.77164	1.0576	0	0	0	0	-1.46118	0.165402	0.443221
Aqp1	11826	aquaporin 1 [Source:MGI Symbol;Acc:MGI:103201]	6.55955	8.13758	8.87113	5.99492	7.05462	7.2641	9.57937	9.44782	8.56207	1.51993	0.00429348	0.0545062
Arid3b	56380	AT rich interactive domain 3B (BRIGHT-like) [Source:MGI Symbol;Acc:MGI:1930768]	3.94088	4.54534	4.50134	4.50652	3.09934	4.49799	3.73487	4.28487	3.35177	-0.401261	0.346709	0.655147
Cnn2	12798	calponin 2 [Source:MGI Symbol;Acc:MGI:105093]	6.95971	8.63182	8.97305	9.37189	9.9024	8.92293	9.29051	9.39511	9.318	0.295055	0.523855	0.784924
Polr2e	66420	polymerase (RNA) II (DNA directed) polypeptide E [Source:MGI Symbol;Acc:MGI:1913670]	8.16708	8.0044	7.51734	7.77016	8.17868	7.42815	8.26552	8.04806	8.36393	0.346024	0.145973	0.414561
Abca13	268379	ATP-binding cassette_ sub-family A (ABC1)_ member 13 [Source:MGI Symbol;Acc:MGI:2388707]	3.94088	4.20032	4.81048	3.70842	3.80505	5.06151	0.641293	1.99375	1.15566	-3.27035	3.65528199142985e-08	2.89291201075063e-05
Myo9b	17925	myosin IXb [Source:MGI Symbol;Acc:MGI:106624]	7.96638	7.75637	7.47408	7.9215	8.17328	7.40207	8.30946	8.11788	8.07301	0.3562	0.112121	0.358765
Hdac9	79221	histone deacetylase 9 [Source:MGI Symbol;Acc:MGI:1931221]	5.05764	5.37716	5.68687	4.50652	4.35519	5.60939	4.10702	5.39785	4.74336	-0.340123	0.40688	0.708289
Ly9	17085	lymphocyte antigen 9 [Source:MGI Symbol;Acc:MGI:96885]	1.28437	4.69116	3.03847	1.77164	3.09934	3.56046	4.51282	5.35643	4.18508	1.34203	0.0380724	0.193317
Cd244a	18106	CD244 molecule A [Source:MGI Symbol;Acc:MGI:109294]	2.59099	4.73666	4.98499	5.88133	5.94397	4.99328	3.95911	4.85984	4.60463	-0.605933	0.280939	0.592708
Adgre1	13733	adhesion G protein-coupled receptor E1 [Source:MGI Symbol;Acc:MGI:106912]	4.62585	6.68392	6.72294	5.75802	5.86587	5.78109	7.2597	8.02841	7.15804	1.42842	0.000966565	0.0234175
Mtfp1	67900	mitochondrial fission process 1 [Source:MGI Symbol;Acc:MGI:1916686]	5.33925	4.64417	6.32873	5.01737	4.01262	6.19968	4.19783	5.17775	4.03107	-0.875035	0.0888224	0.315446
Rab23	19335	RAB23_ member RAS oncogene family [Source:MGI Symbol;Acc:MGI:99833]	6.93453	6.14023	6.12005	5.69218	5.99379	5.51521	6.62048	6.79134	6.75254	0.551298	0.0904858	0.318857
Rab11a	53869	RAB11A_ member RAS oncogene family [Source:MGI Symbol;Acc:MGI:1858202]	8.43288	9.6789	9.25873	9.41335	9.82195	9.05431	9.65142	9.68167	9.71888	0.334948	0.262889	0.568224
Eif2b2	217715	eukaryotic translation initiation factor 2B_ subunit 2 beta [Source:MGI Symbol;Acc:MGI:2145118]	7.83647	7.32132	6.88585	5.93924	7.08941	6.47454	7.66179	7.17163	7.7985	0.492991	0.19432	0.48604
Dlst	78920	dihydrolipoamide S-succinyltransferase (E2 component of 2-oxo-glutarate complex) [Source:MGI Symbol;Acc:MGI:1926170]	9.39432	9.23552	9.22868	9.00242	9.05529	9.10369	9.19868	9.17307	9.3263	0.0541362	0.721645	0.837674
Pgf	18654	placental growth factor [Source:MGI Symbol;Acc:MGI:105095]	2.59099	3.33707	3.76853	3.04322	2.08556	3.12314	4.05939	3.69274	3.16689	0.675389	0.169062	0.449652
Ulk2	29869	unc-51 like kinase 2 [Source:MGI Symbol;Acc:MGI:1352758]	7.07173	7.15532	8.20486	7.54621	7.8404	7.59858	7.68159	8.14245	7.45919	0.170953	0.574053	0.793052
Ccl24	56221	chemokine (C-C motif) ligand 24 [Source:MGI Symbol;Acc:MGI:1928953]	1.65701	5.12676	4.98499	3.04322	4.19405	4.99328	4.51282	5.33527	3.06474	0.148079	0.823657	0.911855
Dgkq	110524	diacylglycerol kinase_ theta [Source:MGI Symbol;Acc:MGI:102918]	5.55287	4.73666	5.2126	6.49719	6.46922	5.821	5.3484	5.20134	5.59314	-0.436302	0.279188	0.590569
Tmed11	67366	transmembrane p24 trafficking protein 11 [Source:MGI Symbol;Acc:MGI:1914616]	0	1.40901	0	0	0	1.34628	0	0	0	-0.794263	0.416541	0.717208
Grap	71520	GRB2-related adaptor protein [Source:MGI Symbol;Acc:MGI:1918770]	4.00678	5.70935	5.06492	4.9056	4.35519	5.18899	5.75953	5.69226	5.33241	0.628592	0.108179	0.351414
Pou1f1	18736	POU domain_ class 1_ transcription factor 1 [Source:MGI Symbol;Acc:MGI:97588]	2.89935	3.74595	3.32484	2.54321	2.08556	3.73774	2.12379	1.13296	1.5068	-1.72923	0.00582298	0.0651839
Chmp2b	68942	charged multivesicular body protein 2B [Source:MGI Symbol;Acc:MGI:1916192]	7.91152	8.73071	8.62308	8.40523	8.85083	8.30233	8.99693	8.94238	8.88417	0.434682	0.0671987	0.268174
Plod3	26433	procollagen-lysine_ 2-oxoglutarate 5-dioxygenase 3 [Source:MGI Symbol;Acc:MGI:1347008]	6.96801	7.20473	7.0122	7.1885	7.57181	6.78819	7.55849	7.94006	7.45415	0.516528	0.0296387	0.16779
Ap1s1	11769	adaptor protein complex AP-1_ sigma 1 [Source:MGI Symbol;Acc:MGI:1098244]	8.34005	8.52888	7.63985	8.17151	8.20006	7.36205	8.51768	8.49232	8.5968	0.430434	0.121246	0.375031
Mapk13	26415	mitogen-activated protein kinase 13 [Source:MGI Symbol;Acc:MGI:1346864]	8.61296	9.01781	9.29233	9.32378	9.48352	10.661	8.94216	8.81249	8.90649	-0.641683	0.111638	0.357925
Srpk1	20815	serine/arginine-rich protein specific kinase 1 [Source:MGI Symbol;Acc:MGI:106908]	9.37729	9.46068	10.1789	10.2387	10.2512	11.1377	9.37199	9.49629	9.39501	-0.78272	0.0348179	0.184013
Pax3	18505	paired box 3 [Source:MGI Symbol;Acc:MGI:97487]	5.50806	4.32472	4.38159	4.16197	4.01262	4.68263	4.80048	3.31442	4.89989	-0.135609	0.775541	0.876486
Lbr	98386	lamin B receptor [Source:MGI Symbol;Acc:MGI:2138281]	8.67255	8.07253	6.74737	7.13993	7.189	6.74735	8.30691	7.82711	8.53606	0.599664	0.177541	0.462361
Crabp2	12904	cellular retinoic acid binding protein II [Source:MGI Symbol;Acc:MGI:88491]	5.28716	8.23196	6.90769	6.53525	7.50466	5.74004	7.59653	8.2453	8.45003	1.02925	0.0562306	0.242921
Nes	18008	nestin [Source:MGI Symbol;Acc:MGI:101784]	5.53064	5.86087	6.157	4.78444	4.69342	3.35831	6.6368	7.54322	6.29196	1.52611	0.00246679	0.0397481
Bcan	12032	brevican [Source:MGI Symbol;Acc:MGI:1096385]	1.28437	0	2.6808	2.54321	1.66126	2.03038	0.641293	0	0.690579	-1.88446	0.0441621	0.211038
Hapln2	73940	hyaluronan and proteoglycan link protein 2 [Source:MGI Symbol;Acc:MGI:2137300]	1.65701	2.57692	1.48751	1.77164	2.41302	3.56046	1.08369	0.674949	1.15566	-1.80481	0.0196191	0.132238
Prcc	94315	papillary renal cell carcinoma (translocation-associated) [Source:MGI Symbol;Acc:MGI:2137738]	8.45371	7.87811	8.19601	8.18354	8.30244	8.11436	8.01075	8.03827	8.01598	-0.177831	0.319742	0.628
Rrnad1	229503	ribosomal RNA adenine dimethylase domain containing 1 [Source:MGI Symbol;Acc:MGI:2387197]	7.18993	6.33031	7.05197	7.1885	6.97004	7.32088	6.62048	6.75992	6.57811	-0.375672	0.13701	0.402012
Hdgf	15191	heparin binding growth factor [Source:MGI Symbol;Acc:MGI:1194494]	11.2918	10.8431	10.9799	11.3963	11.4633	11.3724	10.7081	10.7918	10.871	-0.446424	0.0216659	0.140282
Slc25a18	71803	solute carrier family 25 (mitochondrial carrier)_ member 18 [Source:MGI Symbol;Acc:MGI:1919053]	2.40797	1.80046	3.03847	3.41383	3.27079	4.2862	1.08369	1.75965	2.02491	-1.67247	0.0125634	0.101806
Thop1	50492	thimet oligopeptidase 1 [Source:MGI Symbol;Acc:MGI:1354165]	8.03906	7.90825	7.38346	7.3251	7.90692	7.61001	7.74696	7.7612	7.95303	0.0882158	0.693464	0.818992
Apba3	57267	amyloid beta (A4) precursor protein-binding_ family A_ member 3 [Source:MGI Symbol;Acc:MGI:1888527]	7.65825	7.34355	8.22239	7.96397	7.9004	8.26665	7.24381	7.83844	7.54706	-0.352612	0.184705	0.472725
Matk	17179	megakaryocyte-associated tyrosine kinase [Source:MGI Symbol;Acc:MGI:99259]	3.15326	4.26386	4.90037	4.50652	4.63182	3.8956	4.51282	4.94612	4.18508	0.295595	0.48215	0.775193
Pias4	59004	protein inhibitor of activated STAT 4 [Source:MGI Symbol;Acc:MGI:2136940]	7.92009	7.37985	7.65284	7.84781	7.77779	7.63262	7.41918	7.21861	7.59366	-0.291073	0.140565	0.407104
Map2k1	26395	mitogen-activated protein kinase kinase 1 [Source:MGI Symbol;Acc:MGI:1346866]	7.48409	7.64741	7.62674	7.44988	8.21588	7.11154	7.97589	7.93303	7.80643	0.270714	0.290411	0.602761
Sgta	52551	small glutamine-rich tetratricopeptide repeat (TPR)-containing_ alpha [Source:MGI Symbol;Acc:MGI:1098703]	8.86253	8.72508	8.45526	8.40523	8.78868	8.59485	8.58651	8.55773	8.75482	-0.0202171	0.906576	0.954587
Nmrk2	69564	nicotinamide riboside kinase 2 [Source:MGI Symbol;Acc:MGI:1916814]	4.24389	3.91381	4.81048	4.9056	3.09934	6.86657	2.12379	5.20134	2.22761	-1.08993	0.153841	0.426164
Tmem242	70544	transmembrane protein 242 [Source:MGI Symbol;Acc:MGI:1917794]	8.21666	8.60446	8.55551	8.42563	8.34145	8.16951	8.66022	8.8334	8.79924	0.371248	0.0289196	0.165222
Dtx2	74198	deltex 2_ E3 ubiquitin ligase [Source:MGI Symbol;Acc:MGI:1921448]	6.99261	7.52955	7.25304	7.58301	7.62019	7.4664	7.06237	7.56156	7.71665	0.0522276	0.826693	0.91349
Zp3	22788	zona pellucida glycoprotein 3 [Source:MGI Symbol;Acc:MGI:99215]	0.780627	2.57692	3.76853	1.77164	2.08556	2.49254	0	1.48007	0	-2.20234	0.0133915	0.10545
Hspb1	15507	heat shock protein 1 [Source:MGI Symbol;Acc:MGI:96240]	7.51838	8.22	8.86556	9.25133	9.78351	8.12237	7.97589	8.30638	8.27808	-0.600254	0.172768	0.455504
Rasa4	54153	RAS p21 protein activator 4 [Source:MGI Symbol;Acc:MGI:1858600]	6.09762	6.37416	6.53926	5.39387	4.86385	6.44929	6.57885	7.21861	6.61473	0.745787	0.0499022	0.226371
Syt5	53420	synaptotagmin V [Source:MGI Symbol;Acc:MGI:1926368]	1.9529	2.36145	3.56368	3.04322	2.41302	2.84203	1.08369	1.13296	0	-2.36079	0.00190031	0.0344947
Hnrnpa2b1	53379	heterogeneous nuclear ribonucleoprotein A2/B1 [Source:MGI Symbol;Acc:MGI:104819]	12.4478	11.7914	10.9154	10.8461	11.0952	10.56	11.7319	11.7084	11.9707	0.3598	0.374495	0.684525
Fxyd4	108017	FXYD domain-containing ion transport regulator 4 [Source:MGI Symbol;Acc:MGI:1889005]	3.15326	4.82357	2.6808	2.54321	2.90474	4.49799	4.74133	4.14593	4.67566	0.762163	0.163333	0.440707
Ccdc130	67736	coiled-coil domain containing 130 [Source:MGI Symbol;Acc:MGI:1914986]	5.79594	5.19355	5.28114	5.30855	5.35806	5.06151	5.6672	5.33527	5.49835	0.136425	0.613854	0.793052
Mri1	67873	methylthioribose-1-phosphate isomerase 1 [Source:MGI Symbol;Acc:MGI:1915123]	7.03272	6.69549	6.59416	6.98357	6.78435	6.9589	6.77593	6.31729	6.80892	-0.198873	0.358589	0.668052
Prkacb	18749	protein kinase_ cAMP dependent_ catalytic_ beta [Source:MGI Symbol;Acc:MGI:97594]	7.82738	7.71149	7.71609	7.46967	7.94541	6.9589	8.29667	8.40362	8.18376	0.646754	0.00674234	0.0713384
Sgsh	27029	N-sulfoglucosamine sulfohydrolase (sulfamidase) [Source:MGI Symbol;Acc:MGI:1350341]	4.18817	5.16054	5.68687	5.47443	5.9691	4.8463	5.65122	5.26986	5.21808	0.0790385	0.839746	0.92013
Chd5	269610	chromodomain helicase DNA binding protein 5 [Source:MGI Symbol;Acc:MGI:3036258]	3.46601	3.33707	4.90037	5.69218	4.86385	5.3613	2.83935	4.04527	3.91843	-1.09139	0.0479226	0.221281
Cstb	13014	cystatin B [Source:MGI Symbol;Acc:MGI:109514]	8.6521	9.62849	8.86556	8.41546	8.83725	8.10631	9.50463	9.51288	9.62216	0.69663	0.0298348	0.168486
Sh2b2	23921	SH2B adaptor protein 2 [Source:MGI Symbol;Acc:MGI:1345171]	5.23311	5.54001	4.61191	3.95295	4.69342	4.2862	4.47701	4.97378	5.09391	-0.00177321	0.996368	0.997628
Pex5	19305	peroxisomal biogenesis factor 5 [Source:MGI Symbol;Acc:MGI:1098808]	7.31878	7.50347	6.86368	6.19835	6.93221	6.74735	7.57128	7.60641	7.31089	0.491452	0.0883526	0.314433
Jkamp	104771	JNK1/MAPK8-associated membrane protein [Source:MGI Symbol;Acc:MGI:1915057]	6.30831	7.22083	6.81827	6.92744	6.79844	6.54773	7.28063	7.31904	7.21876	0.474817	0.0488808	0.223834
Cd44	12505	CD44 antigen [Source:MGI Symbol;Acc:MGI:88338]	10.1848	10.1199	10.1379	9.85444	10.4064	9.97991	10.3426	10.069	10.3196	0.122136	0.484443	0.777622
Slc1a2	20511	solute carrier family 1 (glial high affinity glutamate transporter)_ member 2 [Source:MGI Symbol;Acc:MGI:101931]	4.18817	4.20032	4.25099	4.16197	2.41302	4.76679	1.08369	2.67104	2.22761	-2.10416	0.000248949	0.0105045
Eif2ak4	27103	eukaryotic translation initiation factor 2 alpha kinase 4 [Source:MGI Symbol;Acc:MGI:1353427]	6.98446	6.1232	5.78454	6.29023	6.06543	5.74004	6.4087	5.92253	6.05941	-0.0973339	0.766271	0.869558
Wdr1	22388	WD repeat domain 1 [Source:MGI Symbol;Acc:MGI:1337100]	9.27066	9.41242	8.55551	8.59734	9.29768	8.08188	9.58779	9.53741	9.77656	0.67103	0.0346851	0.183537
Slc2a9	117591	solute carrier family 2 (facilitated glucose transporter)_ member 9 [Source:MGI Symbol;Acc:MGI:2152844]	3.94088	4.20032	4.98499	3.95295	4.63182	4.92166	4.32414	4.32836	3.79624	-0.315502	0.39743	0.701387
Ccn4	22402	cellular communication network factor 4 [Source:MGI Symbol;Acc:MGI:1197008]	4.49418	5.54001	4.61191	3.41383	3.91256	3.56046	7.58396	6.61818	6.91548	2.52877	4.04394964283384e-08	2.95432296522473e-05
Ndrg1	17988	N-myc downstream regulated gene 1 [Source:MGI Symbol;Acc:MGI:1341799]	7.7283	8.54815	8.83739	9.00242	10.1227	8.63459	8.82063	8.78154	8.54794	-0.265208	0.538686	0.784924
4930550C14Rik	75311	RIKEN cDNA 4930550C14 gene [Source:MGI Symbol;Acc:MGI:1922561]	3.3691	3.91381	5.28114	4.3445	4.63182	5.06151	3.14342	3.39844	3.35177	-1.25404	0.00763778	0.076899
Man2b1	17159	mannosidase 2_ alpha B1 [Source:MGI Symbol;Acc:MGI:107286]	7.64279	7.67104	7.69112	7.84781	7.82672	7.9259	8.14518	8.22243	7.87218	0.320591	0.0585934	0.248436
Klf5	12224	Kruppel-like factor 5 [Source:MGI Symbol;Acc:MGI:1338056]	10.2577	9.89122	10.1879	11.3043	11.1958	11.0895	9.68615	9.42921	9.56718	-1.16015	0.000943374	0.0230675
Wdr83	67836	WD repeat domain containing 83 [Source:MGI Symbol;Acc:MGI:1915086]	6.85624	6.53734	6.36075	5.93924	6.13369	5.60939	6.37017	6.43138	6.70239	0.1905	0.524971	0.784924
Prdx2	21672	peroxiredoxin 2 [Source:MGI Symbol;Acc:MGI:109486]	9.57627	9.85557	9.09704	9.46355	9.72572	8.83307	10.0198	9.67747	9.97618	0.42366	0.105724	0.347312
Polr2a	20020	polymerase (RNA) II (DNA directed) polypeptide A [Source:MGI Symbol;Acc:MGI:98086]	9.53079	8.19983	7.81187	8.54234	8.72004	8.03173	8.56748	8.30093	8.66166	-0.0747672	0.840512	0.92013
Shbg	20415	sex hormone binding globulin [Source:MGI Symbol;Acc:MGI:98295]	2.59099	0.870088	3.76853	1.77164	1.66126	3.35831	0.641293	1.13296	0.690579	-2.16404	0.00878701	0.0828719
Senp3	80886	SUMO/sentrin specific peptidase 3 [Source:MGI Symbol;Acc:MGI:2158736]	8.08173	7.71149	7.28677	7.44988	7.63596	7.12754	7.91027	7.76517	7.91317	0.26824	0.274469	0.584118
Corin	53419	corin_ serine peptidase [Source:MGI Symbol;Acc:MGI:1349451]	7.82738	5.88128	4.25099	2.54321	2.08556	2.84203	6.89606	4.49028	6.72768	0.448963	0.636283	0.793052
Plekha8	231999	pleckstrin homology domain containing_ family A (phosphoinositide binding specific) member 8 [Source:MGI Symbol;Acc:MGI:2681164]	6.76396	6.62465	5.63544	5.93924	5.4322	5.24875	7.14457	6.49954	6.93008	0.787325	0.0418677	0.20473
G6pc2	14378	glucose-6-phosphatase_ catalytic_ 2 [Source:MGI Symbol;Acc:MGI:1277193]	0	1.80046	1.48751	1.77164	1.0576	2.03038	0	1.13296	0.690579	-1.06891	0.259498	0.563986
Spc25	66442	SPC25_ NDC80 kinetochore complex component_ homolog (S. cerevisiae) [Source:MGI Symbol;Acc:MGI:1913692]	7.00072	6.66051	5.06492	3.95295	4.27687	5.3613	6.73103	5.67552	6.87077	0.626126	0.293859	0.605892
Dnah2	327954	dynein_ axonemal_ heavy chain 2 [Source:MGI Symbol;Acc:MGI:107731]	4.00678	5.25738	5.96203	5.1211	4.56747	5.51521	1.69551	3.0283	2.40532	-2.76075	9.00220346393669e-08	5.41112194542402e-05
Ripk4	72388	receptor-interacting serine-threonine kinase 4 [Source:MGI Symbol;Acc:MGI:1919638]	7.91152	7.62339	7.50307	8.78276	8.83041	7.45376	7.83447	7.46744	8.02281	-0.332691	0.378495	0.686874
Ufd1	22230	ubiquitin recognition factor in ER-associated degradation 1 [Source:MGI Symbol;Acc:MGI:109353]	7.96223	7.99038	7.55934	8.08436	8.31229	7.53999	7.80588	7.92597	7.96372	-0.0371559	0.867821	0.927053
Zfp287	170740	zinc finger protein 287 [Source:MGI Symbol;Acc:MGI:2176561]	3.87181	3.45066	5.52673	4.50652	4.91646	4.8463	4.15314	4.19375	3.73103	-0.598099	0.19512	0.487324
Prlr	19116	prolactin receptor [Source:MGI Symbol;Acc:MGI:97763]	6.53742	6.87917	7.57308	7.28099	7.64379	7.65488	6.6368	6.75992	6.73601	-0.592019	0.0456548	0.214905
Letm1	56384	leucine zipper-EF-hand containing transmembrane protein 1 [Source:MGI Symbol;Acc:MGI:1932557]	9.00036	8.63783	8.38693	8.29864	8.19474	8.17722	8.36684	8.22818	8.37997	-0.157637	0.506543	0.784924
Ubqln1	56085	ubiquilin 1 [Source:MGI Symbol;Acc:MGI:1860276]	9.28235	9.46237	9.02393	9.07526	9.26509	8.35086	9.41284	9.45764	9.61088	0.372523	0.139176	0.405207
Fgfr4	14186	fibroblast growth factor receptor 4 [Source:MGI Symbol;Acc:MGI:95525]	3.55682	4.20032	4.10739	2.54321	4.01262	4.49799	3.31551	4.45147	4.18508	0.0987105	0.821952	0.910349
Cadm3	94332	cell adhesion molecule 3 [Source:MGI Symbol;Acc:MGI:2137858]	4.29754	5.54001	7.1651	5.75802	6.5875	6.16908	6.58727	7.55699	6.32548	0.724016	0.159624	0.435598
Fcer1a	14125	Fc receptor_ IgE_ high affinity I_ alpha polypeptide [Source:MGI Symbol;Acc:MGI:95494]	0	2.76435	0	0	0	0	1.42179	4.14593	2.02491	1.77645	0.0782812	0.293708
Txn2	56551	thioredoxin 2 [Source:MGI Symbol;Acc:MGI:1929468]	8.6521	8.91518	9.26721	8.86723	8.82698	9.38238	8.60322	8.98036	8.89351	-0.169939	0.447583	0.747614
Casp14	12365	caspase 14 [Source:MGI Symbol;Acc:MGI:1335092]	6.69567	9.20144	7.28677	7.67109	8.02543	8.01463	9.35482	9.21857	9.45303	1.24972	0.00590129	0.0657113
Slc1a6	20513	solute carrier family 1 (high affinity aspartate/glutamate transporter)_ member 6 [Source:MGI Symbol;Acc:MGI:1096331]	0.780627	3.07895	2.20417	1.77164	2.41302	2.84203	1.08369	1.48007	1.15566	-1.34383	0.0759579	0.288125
Slc1a3	20512	solute carrier family 1 (glial high affinity glutamate transporter)_ member 3 [Source:MGI Symbol;Acc:MGI:99917]	7.59001	7.51657	6.86368	6.64373	6.5875	7.11154	7.50169	7.02735	7.06849	0.0955018	0.749975	0.859104
Crbn	58799	cereblon [Source:MGI Symbol;Acc:MGI:1913277]	6.85624	7.13846	7.07145	7.28099	7.34109	6.22965	7.21692	7.1536	7.2884	0.191549	0.458781	0.759771
Il5ra	16192	interleukin 5 receptor_ alpha [Source:MGI Symbol;Acc:MGI:96558]	1.9529	3.33707	3.03847	1.77164	1.66126	3.35831	0	1.75965	0	-2.21865	0.00780471	0.077502
Msh6	17688	mutS homolog 6 [Source:MGI Symbol;Acc:MGI:1343961]	7.79043	7.06901	6.08214	7.40948	7.36967	6.63987	6.93618	6.82209	7.39223	-0.0928642	0.79578	0.891854
Fbxo11	225055	F-box protein 11 [Source:MGI Symbol;Acc:MGI:2147134]	8.39953	8.25169	8.05634	8.12236	8.46581	8.16176	8.42439	8.46823	8.37464	0.164338	0.30987	0.619348
Mlxipl	58805	MLX interacting protein-like [Source:MGI Symbol;Acc:MGI:1927999]	5.93785	6.1737	6.72294	6.33407	5.27989	6.59453	4.96464	6.25104	5.28776	-0.613362	0.116787	0.367662
Tbl2	27368	transducin (beta)-like 2 [Source:MGI Symbol;Acc:MGI:1351652]	6.82917	6.79564	6.84115	6.77675	7.11214	5.93452	6.91626	6.81446	7.02834	0.15959	0.537347	0.784924
Bud23	66138	BUD23_ rRNA methyltransferase and ribosome maturation factor [Source:MGI Symbol;Acc:MGI:1913388]	7.72341	7.24465	6.9713	6.89853	6.8262	6.99424	7.36632	6.88897	7.39749	0.0788449	0.771409	0.87321
Nid1	18073	nidogen 1 [Source:MGI Symbol;Acc:MGI:97342]	7.37601	9.63601	8.83168	7.68808	7.13452	8.04021	10.787	10.919	9.84461	2.05445	6.62316598591166e-05	0.00470116
Mcm5	17218	minichromosome maintenance complex component 5 [Source:MGI Symbol;Acc:MGI:103197]	8.605	7.55518	6.26247	7.34666	7.3602	6.34365	7.64978	6.92483	8.05647	0.134106	0.78123	0.88107
Hmox1	15368	heme oxygenase 1 [Source:MGI Symbol;Acc:MGI:96163]	6.05152	7.45665	7.85747	7.80172	8.73843	8.23006	8.46609	8.18447	8.0431	0.337457	0.450274	0.750447
Mprip	26936	myosin phosphatase Rho interacting protein [Source:MGI Symbol;Acc:MGI:1349438]	10.0681	9.74162	9.92418	10.3549	10.4167	10.2686	10.0718	10.1424	10.0935	-0.0443083	0.824326	0.912012
Cic	71722	capicua transcriptional repressor [Source:MGI Symbol;Acc:MGI:1918972]	8.35278	7.76188	8.07576	8.91131	8.96138	8.04021	8.25763	8.35187	8.22579	-0.136531	0.656107	0.795584
Pafah1b3	18476	platelet-activating factor acetylhydrolase_ isoform 1b_ subunit 3 [Source:MGI Symbol;Acc:MGI:108414]	6.63444	6.14023	5.96203	6.49719	7.189	5.65427	6.41817	5.90827	6.83243	-0.00607718	0.986862	0.991372
Il27ra	50931	interleukin 27 receptor_ alpha [Source:MGI Symbol;Acc:MGI:1355318]	2.89935	3.99095	4.50134	3.95295	2.90474	4.39598	2.4536	3.47783	3.51562	-0.656369	0.200726	0.494069
Prkaca	18747	protein kinase_ cAMP dependent_ catalytic_ alpha [Source:MGI Symbol;Acc:MGI:97592]	8.30773	8.49949	8.62967	8.39491	8.47021	8.34402	8.2941	8.62031	8.53367	0.0449966	0.778991	0.879139
Asf1b	66929	anti-silencing function 1B histone chaperone [Source:MGI Symbol;Acc:MGI:1914179]	6.54853	5.70935	5.14065	5.30855	4.56747	4.16738	5.94135	5.37729	6.40079	0.474888	0.328974	0.635142
Myl10	59310	myosin_ light chain 10_ regulatory [Source:MGI Symbol;Acc:MGI:1891705]	0.780627	2.10806	0	0	1.66126	3.35831	0.641293	1.48007	1.5068	-0.699267	0.43068	0.731813
Ddx39a	68278	DEAD box helicase 39a [Source:MGI Symbol;Acc:MGI:1915528]	9.13908	8.54815	7.03222	7.1885	7.32171	7.06243	8.24704	7.91532	8.53844	0.261048	0.59287	0.793052
Dnajb1	81489	DnaJ heat shock protein family (Hsp40) member B1 [Source:MGI Symbol;Acc:MGI:1931874]	7.92436	8.29416	8.4177	8.74266	9.31493	7.95309	8.41259	8.51838	8.64406	0.00294486	0.992856	0.99533
Msh4	55993	mutS homolog 4 [Source:MGI Symbol;Acc:MGI:1860077]	2.1983	2.36145	4.10739	1.77164	1.0576	4.16738	0	0	1.78899	-2.36379	0.00776125	0.0772967
Usp40	227334	ubiquitin specific peptidase 40 [Source:MGI Symbol;Acc:MGI:2443184]	7.75731	7.15532	6.79502	7.54621	7.30207	7.42815	7.29098	7.17758	7.44401	-0.0563243	0.815642	0.906044
Evx1	14028	even-skipped homeobox 1 [Source:MGI Symbol;Acc:MGI:95461]	0.780627	0.870088	2.20417	0	1.0576	1.34628	0	0	0.690579	-1.54847	0.129325	0.388261
Kbtbd4	67136	kelch repeat and BTB (POZ) domain containing 4 [Source:MGI Symbol;Acc:MGI:1914386]	4.06981	4.32472	4.61191	1.77164	4.56747	4.03788	4.19783	4.28487	4.52992	0.172843	0.662425	0.8
Celf1	13046	CUGBP_ Elav-like family member 1 [Source:MGI Symbol;Acc:MGI:1342295]	9.81458	9.25519	9.14381	9.55437	9.48352	9.13964	9.31861	9.22721	9.30965	-0.134185	0.51477	0.784924
Ndufs3	68349	NADH:ubiquinone oxidoreductase core subunit S3 [Source:MGI Symbol;Acc:MGI:1915599]	7.34449	7.42225	7.95509	7.60106	7.33143	7.91672	6.96877	7.40279	7.12034	-0.432097	0.066068	0.266415
Por	18984	cytochrome p450 oxidoreductase [Source:MGI Symbol;Acc:MGI:97744]	7.64279	8.59214	7.93396	7.13993	8.40266	7.84109	8.12507	8.36759	8.17766	0.213631	0.498693	0.784924
Igf1r	16001	insulin-like growth factor I receptor [Source:MGI Symbol;Acc:MGI:96433]	9.55026	8.81001	8.72501	9.45861	9.58044	9.03747	8.98582	8.70111	8.69196	-0.43021	0.100664	0.337438
Insr	16337	insulin receptor [Source:MGI Symbol;Acc:MGI:96575]	7.46663	7.40825	7.65284	8.14714	7.94541	7.71965	7.58816	7.77306	7.27702	-0.17545	0.456631	0.757584
Fcer2a	14128	Fc receptor_ IgE_ low affinity II_ alpha polypeptide [Source:MGI Symbol;Acc:MGI:95497]	1.65701	2.36145	3.94789	1.77164	2.41302	2.49254	0	0.674949	0.690579	-2.80433	0.00107975	0.0249412
Cyp2a5	13087	cytochrome P450_ family 2_ subfamily a_ polypeptide 5 [Source:MGI Symbol;Acc:MGI:88597]	0.780627	0	0	0	0	2.03038	0	0.674949	1.15566	-0.0521455	0.960574	0.976727
Atp4a	11944	ATPase_ H+/K+ exchanging_ gastric_ alpha polypeptide [Source:MGI Symbol;Acc:MGI:88113]	2.59099	2.36145	2.6808	2.54321	0	3.8956	1.08369	0.674949	1.78899	-1.6193	0.0407264	0.201457
Trim28	21849	tripartite motif-containing 28 [Source:MGI Symbol;Acc:MGI:109274]	9.78437	8.96621	8.21365	8.93996	9.03461	7.93502	9.17931	8.83151	9.44669	0.227837	0.550906	0.784924
Ube2m	22192	ubiquitin-conjugating enzyme E2M [Source:MGI Symbol;Acc:MGI:108278]	8.98818	8.94213	9.01892	8.77482	8.88753	8.7985	8.69376	8.91054	9.17056	0.0311493	0.85225	0.92013
Adcy9	11515	adenylate cyclase 9 [Source:MGI Symbol;Acc:MGI:108450]	4.85784	4.78077	5.73653	5.93924	5.9184	5.24875	4.67965	4.94612	4.45112	-0.752181	0.0377049	0.19215
Mef2c	17260	myocyte enhancer factor 2C [Source:MGI Symbol;Acc:MGI:99458]	9.12245	8.4762	10.6187	10.0346	9.2187	10.643	8.48424	9.75222	8.26086	-0.853303	0.0882493	0.314186
Ctr9	22083	CTR9 homolog_ Paf1/RNA polymerase II complex component [Source:MGI Symbol;Acc:MGI:109345]	8.82877	7.95231	8.03665	8.5701	8.24189	8.51193	8.084	7.86821	7.97432	-0.407718	0.0943375	0.325863
Eif4g2	13690	eukaryotic translation initiation factor 4_ gamma 2 [Source:MGI Symbol;Acc:MGI:109207]	12.0148	11.8185	11.6157	11.3899	11.7645	11.2137	12.192	12.0255	12.2103	0.478506	0.0264001	0.156999
Irag1	17540	inositol 1_4_5-triphosphate receptor associated 1 [Source:MGI Symbol;Acc:MGI:1338023]	3.26522	3.33707	4.10739	3.04322	4.35519	4.2862	3.90623	4.28487	3.06474	0.0179949	0.969154	0.97905
Pcyt1a	13026	phosphate cytidylyltransferase 1_ choline_ alpha isoform [Source:MGI Symbol;Acc:MGI:88557]	6.9175	7.59896	8.06608	7.72148	8.19474	7.36205	7.69724	8.27894	7.91317	0.277492	0.370814	0.680441
Zfp592	233410	zinc finger protein 592 [Source:MGI Symbol;Acc:MGI:2443541]	6.68564	6.64865	6.511	6.74463	7.29215	6.37079	6.88243	7.00071	6.62374	0.0984669	0.699085	0.822231
Psmd4	19185	proteasome (prosome_ macropain) 26S subunit_ non-ATPase_ 4 [Source:MGI Symbol;Acc:MGI:1201670]	9.47948	9.17689	8.93101	8.80629	9.10996	9.02043	9.13115	9.01238	9.12528	-0.0182697	0.923812	0.964346
Tmod4	50874	tropomodulin 4 [Source:MGI Symbol;Acc:MGI:1355285]	7.38843	7.11281	9.79244	8.70142	8.50499	9.95994	5.74455	7.91532	5.71617	-1.8929	0.00253947	0.0403896
Insrr	23920	insulin receptor-related receptor [Source:MGI Symbol;Acc:MGI:1346037]	1.28437	1.80046	3.76853	3.41383	0	1.34628	1.08369	0.674949	1.5068	-1.4075	0.106354	0.348123
Cabp5	29865	calcium binding protein 5 [Source:MGI Symbol;Acc:MGI:1352746]	1.9529	2.36145	2.20417	0	1.0576	1.34628	1.08369	1.13296	0	-1.23587	0.15992	0.436109
Snx6	72183	sorting nexin 6 [Source:MGI Symbol;Acc:MGI:1919433]	7.94972	8.33541	7.65284	7.67109	7.72715	7.5519	8.36684	8.54397	8.41931	0.591481	0.00848539	0.0812323
Mthfd2	17768	methylenetetrahydrofolate dehydrogenase (NAD+ dependent)_ methenyltetrahydrofolate cyclohydrolase [Source:MGI Symbol;Acc:MGI:1338850]	7.03272	6.40267	5.73653	4.9056	4.86385	5.24875	6.81948	6.12106	6.80892	0.637397	0.187202	0.476161
Kit	16590	KIT proto-oncogene receptor tyrosine kinase [Source:MGI Symbol;Acc:MGI:96677]	8.33364	7.06901	5.63544	3.70842	4.10618	4.49799	7.29098	6.5278	7.40273	0.491909	0.50987	0.784924
Tomm40l	641376	translocase of outer mitochondrial membrane 40-like [Source:MGI Symbol;Acc:MGI:3589112]	5.08841	5.48774	6.29598	4.65216	5.99379	5.60939	5.74455	6.19341	6.09872	0.399452	0.24887	0.550975
Nr1i3	12355	nuclear receptor subfamily 1_ group I_ member 3 [Source:MGI Symbol;Acc:MGI:1346307]	1.65701	0	3.03847	1.77164	1.0576	2.84203	0	0.674949	0.690579	-2.00183	0.0339718	0.181066
Apoa2	11807	apolipoprotein A-II [Source:MGI Symbol;Acc:MGI:88050]	0	0.870088	3.32484	0	1.66126	2.49254	0.641293	3.93706	7.15804	2.72215	0.00784987	0.0777553
Pan2	103135	PAN2 poly(A) specific ribonuclease subunit [Source:MGI Symbol;Acc:MGI:1918984]	7.79043	7.31383	7.54548	7.83261	7.67466	7.79173	7.53255	7.10442	7.59366	-0.237794	0.257715	0.561919
Cs	12974	citrate synthase [Source:MGI Symbol;Acc:MGI:88529]	10.366	10.355	10.3876	10.1918	10.304	10.1619	9.9828	10.0513	10.1716	-0.227107	0.0762038	0.288727
Ampd3	11717	adenosine monophosphate deaminase 3 [Source:MGI Symbol;Acc:MGI:1096344]	5.92086	5.81918	5.87601	6.45811	6.69682	6.9409	6.60397	6.58271	6.49217	0.214976	0.487811	0.779284
Bcas2	68183	BCAS2 pre-mRNA processing factor [Source:MGI Symbol;Acc:MGI:1915433]	8.97794	8.77227	8.23972	8.37407	8.41643	8.23745	8.94052	8.72774	8.88791	0.314663	0.169697	0.450859
Sh2d1a	20400	SH2 domain containing 1A [Source:MGI Symbol;Acc:MGI:1328352]	1.28437	1.80046	1.48751	0	1.0576	3.12314	2.12379	0	1.15566	-0.501249	0.574372	0.793052
Ctcf	13018	CCCTC-binding factor [Source:MGI Symbol;Acc:MGI:109447]	9.78437	8.91765	8.3152	9.04919	9.02566	9.0417	9.19455	8.89977	9.00287	-0.0505843	0.865913	0.925585
Pard6a	56513	par-6 family cell polarity regulator alpha [Source:MGI Symbol;Acc:MGI:1927223]	4.82168	4.73666	4.10739	4.50652	4.56747	4.49799	5.01546	4.63585	5.24168	0.402472	0.193411	0.484855
Agrp	11604	agouti related neuropeptide [Source:MGI Symbol;Acc:MGI:892013]	1.65701	2.93021	1.48751	3.41383	3.09934	2.49254	1.92548	3.13011	2.40532	-0.0763347	0.901663	0.951264
Pvalb	19293	parvalbumin [Source:MGI Symbol;Acc:MGI:97821]	11.9739	11.4625	14.4137	12.72	11.7667	14.5056	9.04664	12.3238	9.86185	-1.94066	0.0062	0.067884
Tfap4	83383	transcription factor AP4 [Source:MGI Symbol;Acc:MGI:103239]	7.70863	6.6367	6.08214	6.77675	6.60364	5.3613	6.36037	6.2623	6.55003	-0.305425	0.474125	0.768537
Ranbp1	19385	RAN binding protein 1 [Source:MGI Symbol;Acc:MGI:96269]	9.50394	9.1028	8.03665	8.07147	7.77067	7.71965	9.1807	8.63554	9.24835	0.479724	0.264045	0.569644
Cd247	12503	CD247 antigen [Source:MGI Symbol;Acc:MGI:88334]	2.1983	4.82357	4.90037	4.9056	6.17746	3.56046	3.95911	4.82989	4.45112	-0.398231	0.526923	0.784924
Rfx5	53970	regulatory factor X_ 5 (influences HLA class II expression) [Source:MGI Symbol;Acc:MGI:1858421]	6.12755	5.22582	5.28114	6.37661	6.15574	5.85984	5.58548	5.22454	5.69923	-0.37403	0.245112	0.546425
Psmb4	19172	proteasome (prosome_ macropain) subunit_ beta type 4 [Source:MGI Symbol;Acc:MGI:1098257]	10.0584	10.0674	9.43828	9.30738	9.36784	9.11176	10.2125	9.84123	10.0624	0.429335	0.119969	0.373088
Mmp8	17394	matrix metallopeptidase 8 [Source:MGI Symbol;Acc:MGI:1202395]	2.40797	1.80046	3.03847	0	1.0576	2.03038	1.92548	2.19511	1.78899	-0.0565096	0.935795	0.970074
Slc30a4	22785	solute carrier family 30 (zinc transporter)_ member 4 [Source:MGI Symbol;Acc:MGI:1345282]	7.61664	8.16697	8.20486	7.81725	8.34625	7.9259	8.19838	8.01849	8.02281	0.0470331	0.826537	0.913341
Sqor	59010	sulfide quinone oxidoreductase [Source:MGI Symbol;Acc:MGI:1929899]	5.26039	7.24465	6.72294	5.75802	5.89237	6.66202	6.61225	7.05996	6.08573	0.219116	0.613959	0.793052
Bloc1s6	18457	biogenesis of lysosomal organelles complex-1_ subunit 6_ pallidin [Source:MGI Symbol;Acc:MGI:1927580]	6.37222	6.6367	6.511	6.24503	6.57119	6.259	6.58727	6.45118	6.58736	0.0916814	0.641516	0.793052
Metap1	75624	methionyl aminopeptidase 1 [Source:MGI Symbol;Acc:MGI:1922874]	8.20968	7.8628	7.92328	7.54621	7.7635	7.42815	7.79865	7.73316	7.91317	-0.00343923	0.987396	0.991782
Gpr108	78308	G protein-coupled receptor 108 [Source:MGI Symbol;Acc:MGI:1925558]	6.88281	7.28349	7.51734	7.70488	7.57181	7.205	7.19504	7.3977	7.45415	-0.0206596	0.928348	0.966516
Tnfsf14	50930	tumor necrosis factor (ligand) superfamily_ member 14 [Source:MGI Symbol;Acc:MGI:1355317]	0	2.36145	2.20417	2.54321	1.0576	1.34628	2.94799	3.0283	2.83579	1.35133	0.0529327	0.234104
Gata6	14465	GATA binding protein 6 [Source:MGI Symbol;Acc:MGI:107516]	2.89935	4.49327	4.71461	2.54321	3.91256	3.73774	4.15314	4.70347	4.41005	0.517936	0.267383	0.574159
Rsl1d1	66409	ribosomal L1 domain containing 1 [Source:MGI Symbol;Acc:MGI:1913659]	9.48383	8.87504	8.20486	8.2537	8.30244	8.40438	9.00795	8.47791	8.9855	0.167026	0.617092	0.793052
Cnga2	12789	cyclic nucleotide gated channel alpha 2 [Source:MGI Symbol;Acc:MGI:108040]	1.9529	1.40901	2.20417	0	0	1.34628	0	1.75965	0	-0.69466	0.487956	0.779436
Apc	11789	APC_ WNT signaling pathway regulator [Source:MGI Symbol;Acc:MGI:88039]	8.22014	7.74528	7.80024	8.18354	8.53894	7.59858	8.32465	8.23391	8.16228	0.186453	0.455424	0.756564
Reep5	13476	receptor accessory protein 5 [Source:MGI Symbol;Acc:MGI:1270152]	8.78952	9.67306	9.50069	9.95963	9.9505	8.7985	9.80916	9.77007	9.69343	0.231753	0.461312	0.760183
Ergic3	66366	ERGIC and golgi 3 [Source:MGI Symbol;Acc:MGI:1913616]	8.39953	8.43193	8.23972	8.47541	8.85083	8.41746	8.632	8.56457	8.71111	0.152574	0.401734	0.705501
Uqcc1	56046	ubiquinol-cytochrome c reductase complex assembly factor 1 [Source:MGI Symbol;Acc:MGI:1929472]	7.0406	7.12996	7.65284	6.98357	6.75576	7.17451	6.73861	7.02073	6.71087	-0.312034	0.190967	0.481421
Spo11	26972	SPO11 initiator of meiotic double stranded breaks [Source:MGI Symbol;Acc:MGI:1349669]	3.46601	3.07895	1.48751	1.77164	0	2.03038	2.59396	1.13296	2.02491	-0.426849	0.590625	0.793052
Ncoa2	17978	nuclear receptor coactivator 2 [Source:MGI Symbol;Acc:MGI:1276533]	8.09316	7.87303	8.08537	8.15938	8.58029	8.15397	8.03558	7.86083	8.00568	-0.203012	0.311781	0.621573
Prl4a1	19110	prolactin family 4_ subfamily a_ member 1 [Source:MGI Symbol;Acc:MGI:1206587]	0	0.870088	1.48751	0	0	1.34628	0	0	0	-1.08527	0.298848	0.609228
Trh	22044	thyrotropin releasing hormone [Source:MGI Symbol;Acc:MGI:98823]	0	0.870088	2.6808	1.77164	0	2.03038	0	0.674949	0.690579	-1.32763	0.186341	0.474965
Nr2c2	22026	nuclear receptor subfamily 2_ group C_ member 2 [Source:MGI Symbol;Acc:MGI:1352466]	7.33169	6.58788	6.92921	7.81725	7.69739	7.57543	7.00695	6.87437	6.76887	-0.48459	0.105514	0.346792
Nr2c1	22025	nuclear receptor subfamily 2_ group C_ member 1 [Source:MGI Symbol;Acc:MGI:1352465]	5.93785	5.75429	5.68687	5.69218	5.66527	6.00552	5.88781	5.99179	5.61137	0.036816	0.872061	0.92993
Smpd4	77626	sphingomyelin phosphodiesterase 4 [Source:MGI Symbol;Acc:MGI:1924876]	7.76685	6.99604	7.0122	6.60847	6.88018	6.57132	7.08039	6.91059	7.13931	0.00115214	0.996928	0.997955
Pex1	71382	peroxisomal biogenesis factor 1 [Source:MGI Symbol;Acc:MGI:1918632]	6.65514	6.05298	6.157	5.62318	5.89237	5.46571	5.88781	5.37729	5.81388	-0.336571	0.28441	0.596612
Otx1	18423	orthodenticle homeobox 1 [Source:MGI Symbol;Acc:MGI:97450]	2.59099	3.45066	3.32484	0	1.0576	2.03038	0	0.674949	0.690579	-2.6492	0.00300936	0.0443691
Kctd20	66989	potassium channel tetramerisation domain containing 20 [Source:MGI Symbol;Acc:MGI:1914239]	8.18499	7.98568	7.94457	8.40523	8.88093	8.03173	8.64214	8.59382	8.57374	0.320958	0.204218	0.498764
Itgae	16407	integrin alpha E_ epithelial-associated [Source:MGI Symbol;Acc:MGI:1298377]	3.64224	5.40561	5.28114	4.65216	5.53673	5.06151	4.64779	4.91793	5.16969	-0.121164	0.769186	0.87167
Ctns	83429	cystinosis_ nephropathic [Source:MGI Symbol;Acc:MGI:1932872]	7.01681	6.82753	6.39208	7.03759	6.65098	6.19968	6.83371	6.60055	7.00784	0.09958	0.693143	0.81873
P2rx5	94045	purinergic receptor P2X_ ligand-gated ion channel_ 5 [Source:MGI Symbol;Acc:MGI:2137026]	4.58328	5.09216	5.40915	4.9056	4.19405	5.12666	5.22428	4.88918	5.06774	0.156923	0.626299	0.793052
Shpk	74637	sedoheptulokinase [Source:MGI Symbol;Acc:MGI:1921887]	4.1302	4.69116	4.10739	5.21787	5.06368	4.39598	5.22428	5.00091	4.60463	0.327594	0.350139	0.659352
Trpv1	193034	transient receptor potential cation channel_ subfamily V_ member 1 [Source:MGI Symbol;Acc:MGI:1341787]	3.55682	4.06417	2.20417	3.04322	2.67973	4.16738	2.94799	1.75965	2.40532	-1.09414	0.0561693	0.242809
Ephb3	13845	Eph receptor B3 [Source:MGI Symbol;Acc:MGI:104770]	8.20618	8.18349	7.35195	8.46559	8.41643	7.23485	8.46151	8.00515	8.48753	0.2731	0.400524	0.704626
Tuft1	22156	tuftelin 1 [Source:MGI Symbol;Acc:MGI:109572]	7.91581	8.19983	8.59643	8.96805	9.24722	9.27512	8.0929	8.33331	8.35854	-0.506412	0.128255	0.386644
Rcn1	19672	reticulocalbin 1 [Source:MGI Symbol;Acc:MGI:104559]	7.97875	9.20549	8.78525	8.38453	8.4877	8.16176	9.68909	9.81758	9.75212	1.17301	4.61488375705402e-05	0.00382447
Dnase1	13419	deoxyribonuclease I [Source:MGI Symbol;Acc:MGI:103157]	3.64224	2.93021	3.32484	3.04322	3.91256	3.8956	2.72187	2.67104	2.40532	-0.986625	0.0379923	0.193109
Trap1	68015	TNF receptor-associated protein 1 [Source:MGI Symbol;Acc:MGI:1915265]	8.45075	8.17525	7.76477	7.44988	7.72715	7.37551	7.98867	7.91532	8.28945	0.18585	0.51504	0.784924
Naa60	74763	N(alpha)-acetyltransferase 60_ NatF catalytic subunit [Source:MGI Symbol;Acc:MGI:1922013]	7.03272	6.37416	6.62086	7.1885	7.93906	6.74735	7.01321	7.15964	7.00094	-0.019539	0.955039	0.976727
1700037C18Rik	73261	RIKEN cDNA 1700037C18 gene [Source:MGI Symbol;Acc:MGI:1920511]	4.06981	3.07895	3.32484	3.41383	3.91256	3.8956	4.32414	3.6246	4.41005	0.489581	0.235162	0.534275
Ankrd13d	68423	ankyrin repeat domain 13 family_ member D [Source:MGI Symbol;Acc:MGI:1915673]	5.55287	5.28827	5.14065	4.65216	5.35806	5.51521	5.04021	4.76807	5.06774	-0.352193	0.202937	0.49717
Tyrp1	22178	tyrosinase-related protein 1 [Source:MGI Symbol;Acc:MGI:98881]	9.54611	8.9494	2.6808	1.77164	1.0576	3.12314	9.32618	7.24154	9.53052	0.766265	0.462131	0.760183
Tpr	108989	translocated promoter region_ nuclear basket protein [Source:MGI Symbol;Acc:MGI:1922066]	10.3902	9.7106	9.32921	9.42353	9.80809	9.27512	9.93163	9.8737	9.84558	0.168328	0.545559	0.784924
Pdc	20028	phosducin [Source:MGI Symbol;Acc:MGI:98090]	1.9529	2.57692	2.20417	1.77164	0	3.12314	0	0	0	-3.30421	0.00101755	0.0241111
Odr4	226499	odr4 GPCR localization factor homolog [Source:MGI Symbol;Acc:MGI:2385108]	7.55739	7.54242	7.28677	7.56472	7.40692	7.5519	7.71656	7.93655	7.54706	0.25167	0.150114	0.420555
Prg4	96875	proteoglycan 4 (megakaryocyte stimulating factor_ articular superficial zone protein) [Source:MGI Symbol;Acc:MGI:1891344]	1.9529	2.76435	3.94789	3.41383	3.56251	2.49254	4.15314	5.22454	4.13555	1.50401	0.00399302	0.0523213
Dhx34	71723	DEAH (Asp-Glu-Ala-His) box polypeptide 34 [Source:MGI Symbol;Acc:MGI:1918973]	5.7389	5.46088	5.06492	6.04853	5.9691	4.92166	5.88781	5.78882	5.62937	0.17846	0.551294	0.784924
Kptn	70394	kaptin [Source:MGI Symbol;Acc:MGI:1890380]	5.83275	5.51412	5.91966	5.93924	5.94397	6.10586	5.90138	5.75735	5.82954	-0.0404179	0.859078	0.920965
Napa	108124	N-ethylmaleimide sensitive fusion protein attachment protein alpha [Source:MGI Symbol;Acc:MGI:104563]	8.61031	8.66456	8.66215	8.75883	8.87096	8.73724	8.68985	8.7519	8.75071	0.0127539	0.923848	0.964364
Sra1	24068	steroid receptor RNA activator 1 [Source:MGI Symbol;Acc:MGI:1344414]	7.70863	7.79989	7.65284	7.78603	7.48738	7.52799	8.11054	8.10855	8.14361	0.455575	0.00337302	0.0471898
Calcoco2	76815	calcium binding and coiled-coil domain 2 [Source:MGI Symbol;Acc:MGI:1343177]	1.65701	2.36145	3.03847	1.77164	1.66126	2.03038	0	0.674949	0	-2.81454	0.00230452	0.0383084
Atp5g1	11951	ATP synthase_ H+ transporting_ mitochondrial F0 complex_ subunit C1 (subunit 9) [Source:MGI Symbol;Acc:MGI:107653]	6.49212	6.1737	8.46266	7.75411	7.23115	9.44439	5.7141	6.81446	5.99143	-1.6373	0.00616654	0.0676581
Snf8	27681	SNF8_ ESCRT-II complex subunit_ homolog (S. cerevisiae) [Source:MGI Symbol;Acc:MGI:1343161]	7.81823	7.83169	7.74064	7.28099	7.8404	7.45376	7.82381	7.96783	8.0194	0.249724	0.194088	0.485779
Tbcb	66411	tubulin folding cofactor B [Source:MGI Symbol;Acc:MGI:1913661]	7.92009	7.96193	7.69112	7.60106	7.95172	7.38885	8.29667	8.00515	8.15608	0.378583	0.0577885	0.246421
Inpp5k	19062	inositol polyphosphate 5-phosphatase K [Source:MGI Symbol;Acc:MGI:1194899]	7.22497	6.99604	7.20092	7.86285	7.7635	7.24955	7.22773	7.18351	7.02154	-0.260278	0.298347	0.609228
Crkl	12929	v-crk avian sarcoma virus CT10 oncogene homolog-like [Source:MGI Symbol;Acc:MGI:104686]	7.21106	7.42225	7.27	7.16442	7.7635	6.34365	7.58396	7.6796	7.79452	0.422994	0.140585	0.407112
Upk3bl	69665	uroplakin 3B-like [Source:MGI Symbol;Acc:MGI:1916915]	2.59099	1.40901	1.48751	0	1.0576	3.56046	1.92548	1.48007	1.15566	-0.685879	0.393711	0.699875
Eps8l1	67425	EPS8-like 1 [Source:MGI Symbol;Acc:MGI:1914675]	6.82917	8.11622	9.46798	9.559	10.1129	10.2376	8.21206	8.7971	8.40632	-0.877528	0.11372	0.361836
Clint1	216705	clathrin interactor 1 [Source:MGI Symbol;Acc:MGI:2144243]	8.16347	8.42152	8.04653	7.6539	8.146	7.94408	8.69376	8.6634	8.64406	0.572338	0.00350379	0.0482404
Prss16	54373	protease_ serine 16 (thymus) [Source:MGI Symbol;Acc:MGI:1859181]	3.03188	2.36145	2.6808	3.04322	3.09934	3.35831	2.12379	2.19511	1.78899	-1.0133	0.0675723	0.269032
Cdkal1	68916	CDK5 regulatory subunit associated protein 1-like 1 [Source:MGI Symbol;Acc:MGI:1921765]	6.2138	5.9014	6.59416	6.24503	6.53799	6.10586	5.68301	5.96448	5.74948	-0.474861	0.0500913	0.22685
Rhox6	19202	reproductive homeobox 6 [Source:MGI Symbol;Acc:MGI:1202888]	0	0	0	0	0	0	0	0	0	0	1	1
Cdcp3	71395	CUB domain containing protein 3 [Source:MGI Symbol;Acc:MGI:1918645]	3.79927	3.21377	4.10739	3.70842	2.08556	4.8463	2.12379	2.19511	2.22761	-1.72581	0.00330899	0.0466125
Htra1	56213	HtrA serine peptidase 1 [Source:MGI Symbol;Acc:MGI:1929076]	7.85895	8.57971	7.99645	8.98877	8.83383	7.69838	9.59407	9.45887	9.51366	1.09044	0.000740671	0.020129
Zbtb17	22642	zinc finger and BTB domain containing 17 [Source:MGI Symbol;Acc:MGI:107410]	7.60605	7.34355	7.69112	7.48919	7.86068	7.81168	7.28581	7.30822	7.494	-0.277835	0.142922	0.410102
Clcnkb	56365	chloride channel_ voltage-sensitive Kb [Source:MGI Symbol;Acc:MGI:1930643]	0	2.10806	2.6808	2.54321	1.66126	2.49254	0	1.13296	0	-2.09131	0.0257253	0.15471
Fam131c	277743	family with sequence similarity 131_ member C [Source:MGI Symbol;Acc:MGI:2685539]	3.15326	3.65407	2.20417	1.77164	2.90474	1.34628	3.31551	1.99375	3.91843	0.470555	0.463579	0.760183
Fblim1	74202	filamin binding LIM protein 1 [Source:MGI Symbol;Acc:MGI:1921452]	6.26856	6.47158	4.50134	4.65216	4.27687	4.49799	6.94275	6.49	6.84018	1.26224	0.0150465	0.112898
Hspb7	29818	heat shock protein family_ member 7 (cardiovascular) [Source:MGI Symbol;Acc:MGI:1352494]	7.64796	5.70935	7.53148	8.67609	8.70142	7.70906	6.20485	8.22531	5.86036	-0.706868	0.233685	0.532348
Epor	13857	erythropoietin receptor [Source:MGI Symbol;Acc:MGI:95408]	3.26522	3.07895	1.48751	0	2.08556	2.03038	2.59396	3.22521	2.40532	0.328116	0.615693	0.793052
Ccdc159	67119	coiled-coil domain containing 159 [Source:MGI Symbol;Acc:MGI:1914369]	2.40797	3.07895	2.20417	1.77164	3.09934	2.03038	1.92548	2.91876	2.22761	-0.197156	0.741884	0.853129
Mob1b	68473	MOB kinase activator 1B [Source:MGI Symbol;Acc:MGI:1915723]	8.19562	8.12908	8.10441	7.75411	8.10692	7.79173	8.34466	8.15458	8.19287	0.199935	0.253711	0.556322
Atp6v1b1	110935	ATPase_ H+ transporting_ lysosomal V1 subunit B1 [Source:MGI Symbol;Acc:MGI:103285]	2.40797	2.76435	1.48751	0	2.08556	3.12314	1.69551	2.67104	2.70606	0.0833866	0.897793	0.948318
Vax1	22326	ventral anterior homeobox 1 [Source:MGI Symbol;Acc:MGI:1277163]	0.780627	2.57692	1.48751	0	0	2.03038	0	1.75965	0	-0.758469	0.455223	0.756332
Atp6v1b2	11966	ATPase_ H+ transporting_ lysosomal V1 subunit B2 [Source:MGI Symbol;Acc:MGI:109618]	8.68015	9.25128	8.23972	8.03209	8.3318	7.79173	9.13115	9.1656	9.33456	0.721766	0.0256247	0.154379
Eps15l1	13859	epidermal growth factor receptor pathway substrate 15-like 1 [Source:MGI Symbol;Acc:MGI:104582]	7.61135	7.17198	7.75276	8.14714	8.14048	7.9259	7.54558	7.64132	7.48908	-0.258796	0.306015	0.615725
Tep1	21745	telomerase associated protein 1 [Source:MGI Symbol;Acc:MGI:109573]	6.22769	7.05111	7.03222	7.13993	7.05462	7.0116	7.19504	7.52464	6.98705	0.311167	0.23449	0.53349
Ttc5	219022	tetratricopeptide repeat domain 5 [Source:MGI Symbol;Acc:MGI:2683584]	6.94297	6.98666	6.45276	7.23548	7.3602	6.88551	7.17283	6.88897	7.23649	0.100613	0.671264	0.805032
Osgep	66246	O-sialoglycoprotein endopeptidase [Source:MGI Symbol;Acc:MGI:1913496]	7.17568	7.34355	7.36779	6.86904	7.06631	6.82791	7.47471	7.29732	7.42352	0.26777	0.175814	0.459746
Aamp	227290	angio-associated migratory protein [Source:MGI Symbol;Acc:MGI:107809]	8.72489	9.21356	8.49908	8.58832	9.01363	8.41094	9.04205	9.09181	9.23959	0.347859	0.130876	0.39099
Tmbim1	69660	transmembrane BAX inhibitor motif containing 1 [Source:MGI Symbol;Acc:MGI:1916910]	8.67255	9.12436	9.37697	9.98391	10.0273	9.62434	9.12827	9.0437	8.99421	-0.474476	0.128968	0.387779
Arpc2	76709	actin related protein 2/3 complex_ subunit 2 [Source:MGI Symbol;Acc:MGI:1923959]	10.1804	10.517	10.3778	10.7921	11.0909	10.6107	10.7273	10.714	10.6856	0.0837488	0.713148	0.832135
Kmt2b	75410	lysine (K)-specific methyltransferase 2B [Source:MGI Symbol;Acc:MGI:109565]	8.53413	7.79989	7.8462	8.88207	8.54313	8.64018	7.98229	7.93655	8.21986	-0.368221	0.194166	0.485783
Zbtb32	58206	zinc finger and BTB domain containing 32 [Source:MGI Symbol;Acc:MGI:1891838]	3.03188	3.21377	3.32484	3.04322	3.91256	1.34628	2.4536	2.80021	2.22761	-0.713427	0.196274	0.488918
Etv2	14008	ets variant 2 [Source:MGI Symbol;Acc:MGI:99253]	0.780627	1.80046	1.48751	0	1.66126	0	1.08369	0.674949	0.690579	-0.539775	0.5647	0.791103
Upk1a	109637	uroplakin 1A [Source:MGI Symbol;Acc:MGI:98911]	1.9529	2.93021	0	3.70842	2.90474	1.34628	1.69551	1.13296	0.690579	-1.50497	0.0547173	0.239089
Tmem147	69804	transmembrane protein 147 [Source:MGI Symbol;Acc:MGI:1915011]	8.01123	7.9329	8.37914	8.03209	7.87404	8.60632	7.98548	7.99169	8.12786	-0.12281	0.578905	0.793052
Rps9	76846	ribosomal protein S9 [Source:MGI Symbol;Acc:MGI:1924096]	11.9718	12.2003	11.5233	11.9768	12.2451	11.4846	12.3245	11.9847	12.3286	0.287067	0.226231	0.523451
Tfpt	69714	TCF3 (E2A) fusion partner [Source:MGI Symbol;Acc:MGI:1916964]	6.88281	6.48497	5.78454	5.82099	5.60243	5.97045	6.64489	6.1816	6.531	0.274973	0.413118	0.71489
Susd2	71733	sushi domain containing 2 [Source:MGI Symbol;Acc:MGI:1918983]	6.12755	8.30552	9.65069	10.4148	10.8125	9.67694	8.017	9.25	8.48753	-0.964267	0.134402	0.39787
Ggt5	23887	gamma-glutamyltransferase 5 [Source:MGI Symbol;Acc:MGI:1346063]	4.82168	6.01655	6.36075	4.50652	4.86385	5.65427	6.06712	6.27346	5.24168	0.383831	0.383863	0.690978
Ggt1	14598	gamma-glutamyltransferase 1 [Source:MGI Symbol;Acc:MGI:95706]	7.50134	6.70697	2.6808	3.70842	1.66126	4.2862	7.00065	5.02754	6.65922	0.544171	0.514625	0.784924
Crip2	68337	cysteine rich protein 2 [Source:MGI Symbol;Acc:MGI:1915587]	8.34324	9.07428	9.25448	9.63105	10.4281	9.13569	9.04969	9.27661	8.97145	-0.336223	0.392808	0.6989
Crip1	12925	cysteine-rich protein 1 (intestinal) [Source:MGI Symbol;Acc:MGI:88501]	5.36461	8.44227	8.3713	7.52745	7.47866	7.69838	9.27626	9.73212	8.82681	1.4887	0.00295743	0.0439551
Cbfa2t3	12398	CBFA2/RUNX1 translocation partner 3 [Source:MGI Symbol;Acc:MGI:1338013]	5.38953	6.1737	7.12837	6.29023	6.53799	6.9409	6.38956	7.33512	5.97744	0.173387	0.678584	0.808518
Fbln1	14114	fibulin 1 [Source:MGI Symbol;Acc:MGI:95487]	8.23397	7.70578	6.81827	5.82099	6.397	6.74735	7.56703	8.59827	8.24343	0.955343	0.0463029	0.216638
Pgrmc1	53328	progesterone receptor membrane component 1 [Source:MGI Symbol;Acc:MGI:1858305]	7.52402	8.66456	8.38693	8.46559	8.91365	7.70906	8.81346	8.71551	8.65288	0.362602	0.261322	0.566316
Gcat	26912	glycine C-acetyltransferase (2-amino-3-ketobutyrate-coenzyme A ligase) [Source:MGI Symbol;Acc:MGI:1349389]	7.13941	7.09545	5.73653	5.82099	5.3956	6.00552	6.90955	6.07073	6.8933	0.284027	0.519239	0.784924
Tek	21687	TEK receptor tyrosine kinase [Source:MGI Symbol;Acc:MGI:98664]	4.9612	6.30032	6.53926	4.78444	4.50012	5.24875	7.16722	7.62832	6.26917	1.45667	0.00290455	0.0436313
Mpl	17480	myeloproliferative leukemia virus oncogene [Source:MGI Symbol;Acc:MGI:97076]	3.64224	3.74595	4.90037	3.41383	3.56251	5.12666	1.08369	2.91876	1.15566	-2.31043	0.000246216	0.0104484
Elovl1	54325	elongation of very long chain fatty acids (FEN1/Elo2_ SUR4/Elo3_ yeast)-like 1 [Source:MGI Symbol;Acc:MGI:1858959]	7.61664	8.56402	9.85841	9.79687	10.2448	9.69316	8.43376	9.3887	9.00804	-0.504555	0.293609	0.605844
Med8	80509	mediator complex subunit 8 [Source:MGI Symbol;Acc:MGI:1915269]	7.74771	7.78372	7.4445	7.30321	7.40692	7.12754	7.67765	7.48676	7.82217	0.168717	0.437299	0.737853
Hyi	NA	hydroxypyruvate isomerase (putative) [Source:MGI Symbol;Acc:MGI:1915430]	5.65917	6.62465	7.14685	6.89853	6.91938	7.50367	6.38956	6.66981	6.09872	-0.467606	0.202318	0.496372
Cdc20	107995	cell division cycle 20 [Source:MGI Symbol;Acc:MGI:1859866]	8.48873	7.39412	5.96203	5.99492	5.66527	6.03975	7.29613	6.79909	7.82217	0.325731	0.57468	0.793052
Adamts4	240913	a disintegrin-like and metallopeptidase (reprolysin type) with thrombospondin type 1 motif_ 4 [Source:MGI Symbol;Acc:MGI:1339949]	4.1302	4.64417	3.56368	2.54321	2.41302	4.16738	5.72941	6.09612	6.18646	2.13233	2.35177372843103e-06	0.000572699
Nectin4	71740	nectin cell adhesion molecule 4 [Source:MGI Symbol;Acc:MGI:1918990]	9.83967	9.61332	9.27982	10.0112	10.0714	9.81429	9.65343	9.05021	9.75929	-0.271452	0.276034	0.58632
Pfdn2	18637	prefoldin 2 [Source:MGI Symbol;Acc:MGI:1276111]	8.80581	8.1248	8.14175	7.94995	7.99517	7.96205	8.14803	7.96438	8.03973	-0.149237	0.544746	0.784924
Rnf114	81018	ring finger protein 114 [Source:MGI Symbol;Acc:MGI:1933159]	7.9371	7.91816	7.54548	7.97786	8.24189	7.23485	8.26552	7.92597	8.27237	0.312077	0.215446	0.511474
Steep1	77644	STING1 ER exit protein 1 [Source:MGI Symbol;Acc:MGI:1924894]	6.35966	6.47158	6.19302	6.19835	6.34036	6.28777	6.12611	6.48039	6.39027	0.014604	0.942694	0.974298
Neurl1a	18011	neuralized E3 ubiquitin protein ligase 1A [Source:MGI Symbol;Acc:MGI:1334263]	6.17132	5.37716	7.71609	6.64373	6.34036	7.91672	4.54776	6.76784	4.64058	-1.1479	0.0535872	0.235776
Srm	20810	spermidine synthase [Source:MGI Symbol;Acc:MGI:102690]	8.00318	7.24465	6.59416	6.53525	6.90643	6.31598	7.44721	7.14146	7.52799	0.30564	0.418707	0.719397
Epha2	13836	Eph receptor A2 [Source:MGI Symbol;Acc:MGI:95278]	9.49822	8.35378	7.61351	8.04534	8.65573	7.86037	8.19287	7.68797	8.72164	-0.216134	0.607584	0.793052
Rbm14	56275	RNA binding motif protein 14 [Source:MGI Symbol;Acc:MGI:1929092]	7.31878	6.6367	5.73653	6.33407	6.63537	5.78109	6.82661	6.43138	7.12034	0.284802	0.444925	0.745033
Actn3	11474	actinin alpha 3 [Source:MGI Symbol;Acc:MGI:99678]	10.7753	10.6048	13.4934	11.5213	11.5755	13.6907	8.11928	11.2404	8.93391	-2.10544	0.00263196	0.0412491
A530013C23Rik	NA	RIKEN cDNA A530013C23 gene [Source:MGI Symbol;Acc:MGI:3041178]	4.1302	3.45066	3.03847	3.04322	3.42401	3.8956	2.72187	3.0283	2.40532	-0.9223	0.0517537	0.230975
Zdhhc24	70605	zinc finger_ DHHC domain containing 24 [Source:MGI Symbol;Acc:MGI:1917855]	5.38953	4.86514	4.50134	3.70842	4.91646	4.03788	5.55144	5.45782	5.35422	0.716329	0.048756	0.223521
Bbs1	52028	Bardet-Biedl syndrome 1 (human) [Source:MGI Symbol;Acc:MGI:1277215]	5.53064	5.34813	6.00319	5.62318	5.35806	6.13782	5.13518	5.00091	5.14487	-0.585978	0.0364509	0.188453
Slc34a3	142681	solute carrier family 34 (sodium phosphate)_ member 3 [Source:MGI Symbol;Acc:MGI:2159410]	0.780627	0	0	0	1.0576	0	1.08369	1.48007	0	0.609247	0.563135	0.7898
Ndor1	78797	NADPH dependent diflavin oxidoreductase 1 [Source:MGI Symbol;Acc:MGI:1926047]	5.33925	4.73666	4.90037	4.50652	5.69569	4.76679	4.99027	5.15378	4.98625	-0.0368011	0.910416	0.9568
Nsmf	56876	NMDA receptor synaptonuclear signaling and neuronal migration factor [Source:MGI Symbol;Acc:MGI:1861755]	6.80159	6.68392	6.39208	5.47443	5.53673	6.07318	7.22234	7.17163	7.10755	0.884049	0.00765177	0.0769472
Prl7a1	19113	prolactin family 7_ subfamily a_ member 1 [Source:MGI Symbol;Acc:MGI:1206572]	2.40797	1.40901	2.6808	1.77164	0	1.34628	0	0	0	-2.87352	0.00494502	0.0592192
Prl8a9	67310	prolactin family8_ subfamily a_ member 9 [Source:MGI Symbol;Acc:MGI:1914560]	1.65701	0	1.48751	1.77164	0	1.34628	0	0	1.15566	-0.955561	0.352807	0.661117
Pdk1	228026	pyruvate dehydrogenase kinase_ isoenzyme 1 [Source:MGI Symbol;Acc:MGI:1926119]	8.17068	8.30174	8.39469	8.50448	9.02266	7.99731	8.231	8.08656	8.46514	-0.165296	0.524203	0.784924
Ptbp1	19205	polypyrimidine tract binding protein 1 [Source:MGI Symbol;Acc:MGI:97791]	9.52236	8.61972	7.47408	8.48517	8.53474	7.53999	9.02044	8.67818	9.20699	0.431157	0.306006	0.615725
Mvd	192156	mevalonate (diphospho) decarboxylase [Source:MGI Symbol;Acc:MGI:2179327]	7.44895	7.13846	6.9713	6.15012	6.21994	6.10586	7.16722	6.68662	7.59823	0.40415	0.282164	0.593401
Cyba	13057	cytochrome b-245_ alpha polypeptide [Source:MGI Symbol;Acc:MGI:1316658]	4.82168	7.67104	6.56697	4.65216	5.63419	5.65427	7.75819	8.08021	7.58906	1.47143	0.00897532	0.0837497
Itih3	16426	inter-alpha trypsin inhibitor_ heavy chain 3 [Source:MGI Symbol;Acc:MGI:96620]	1.65701	3.33707	3.56368	3.70842	1.66126	3.8956	1.42179	1.13296	4.13555	-0.274255	0.72101	0.837674
Stimate	69179	STIM activating enhancer [Source:MGI Symbol;Acc:MGI:1921500]	6.06705	6.60024	6.69809	6.80817	6.5211	6.63987	6.33058	6.67824	6.65922	0.00846487	0.970989	0.980216
Sfmbt1	54650	Scm-like with four mbt domains 1 [Source:MGI Symbol;Acc:MGI:1859609]	6.58135	6.68392	6.36075	7.08967	6.19886	6.76791	6.45545	6.60939	6.37967	-0.142803	0.547926	0.784924
Itih1	16424	inter-alpha trypsin inhibitor_ heavy chain 1 [Source:MGI Symbol;Acc:MGI:96618]	1.9529	1.40901	1.48751	0	1.0576	1.34628	0.641293	1.75965	3.06474	0.860918	0.304355	0.615486
Ihh	16147	Indian hedgehog [Source:MGI Symbol;Acc:MGI:96533]	1.65701	0	2.6808	0	0	2.84203	0.641293	0.674949	0	-1.52629	0.131592	0.392315
Prkag3	241113	protein kinase_ AMP-activated_ gamma 3 non-catalytic subunit [Source:MGI Symbol;Acc:MGI:1891343]	5.83275	4.43925	6.79502	5.30855	4.96722	6.44929	3.14342	6.20512	3.43602	-0.816054	0.210261	0.505338
Cryba2	12958	crystallin_ beta A2 [Source:MGI Symbol;Acc:MGI:104336]	0.780627	1.40901	2.20417	0	0	1.34628	0	0	1.78899	-0.377225	0.712043	0.831199
Atp7b	11979	ATPase_ Cu++ transporting_ beta polypeptide [Source:MGI Symbol;Acc:MGI:103297]	2.89935	3.45066	2.6808	2.54321	2.67973	0	0.641293	1.13296	2.22761	-1.38681	0.063246	0.259878
Defb2	13215	defensin beta 2 [Source:MGI Symbol;Acc:MGI:1338754]	0	0	0	0	0	0	0	0	0	0	1	1
Slc4a1	20533	solute carrier family 4 (anion exchanger)_ member 1 [Source:MGI Symbol;Acc:MGI:109393]	2.89935	3.74595	2.6808	4.16197	6.15574	3.12314	4.61521	4.60081	3.51562	-0.0618099	0.928776	0.966689
Rundc3a	51799	RUN domain containing 3A [Source:MGI Symbol;Acc:MGI:1858752]	3.87181	4.49327	4.25099	3.70842	3.91256	2.49254	4.4026	3.93706	4.74336	0.469773	0.269138	0.576338
Slc4a3	20536	solute carrier family 4 (anion exchanger)_ member 3 [Source:MGI Symbol;Acc:MGI:109350]	5.48512	4.94485	5.52673	4.9056	3.91256	5.18899	5.86027	5.83478	5.2649	0.595087	0.102885	0.341727
Cdt1	67177	chromatin licensing and DNA replication factor 1 [Source:MGI Symbol;Acc:MGI:1914427]	6.7829	5.70935	4.25099	6.64373	6.30133	5.56307	5.99298	5.43811	6.41123	-0.0854281	0.854406	0.92013
Runx1t1	12395	RUNX1 translocation partner 1 [Source:MGI Symbol;Acc:MGI:104793]	5.08841	6.08852	6.22816	5.75802	4.75249	6.68383	6.4918	6.88897	6.29196	0.662458	0.106012	0.347645
Snai3	30927	snail family zinc finger 3 [Source:MGI Symbol;Acc:MGI:1353563]	3.46601	3.65407	3.03847	4.9056	2.90474	4.8463	3.73487	2.67104	3.26229	-0.691971	0.205129	0.499371
Aprt	11821	adenine phosphoribosyl transferase [Source:MGI Symbol;Acc:MGI:88061]	7.03272	7.29874	7.03222	7.11502	7.189	6.72648	7.62545	7.49155	7.64323	0.50539	0.00686494	0.0719781
Gtf2h1	14884	general transcription factor II H_ polypeptide 1 [Source:MGI Symbol;Acc:MGI:1277216]	8.49161	8.10759	7.48865	7.68808	7.98289	7.85076	8.18734	8.04154	8.24343	0.177126	0.475899	0.769061
Hfe	15216	homeostatic iron regulator [Source:MGI Symbol;Acc:MGI:109191]	4.53942	6.37416	5.96203	5.39387	5.66527	5.60939	6.09101	6.95289	6.17425	0.750653	0.0585797	0.248421
Abhd1	57742	abhydrolase domain containing 1 [Source:MGI Symbol;Acc:MGI:1931013]	0.780627	2.36145	0	3.41383	1.66126	1.34628	0.641293	0.674949	0.690579	-1.6545	0.0672173	0.268203
Slc5a6	330064	solute carrier family 5 (sodium-dependent vitamin transporter)_ member 6 [Source:MGI Symbol;Acc:MGI:2660847]	4.9612	5.56546	5.40915	5.1211	5.50272	4.99328	5.55144	5.37729	5.06774	0.0610728	0.827514	0.914079
Tcf23	69852	transcription factor 23 [Source:MGI Symbol;Acc:MGI:1934960]	0.780627	2.76435	2.20417	1.77164	2.67973	2.84203	2.4536	2.37178	2.83579	0.268769	0.67134	0.805032
Nphs1	54631	nephrosis 1_ nephrin [Source:MGI Symbol;Acc:MGI:1859637]	3.3691	3.45066	3.76853	3.70842	3.80505	4.92166	3.04901	3.6246	3.66274	-0.455457	0.323119	0.630419
Aplp1	11803	amyloid beta (A4) precursor-like protein 1 [Source:MGI Symbol;Acc:MGI:88046]	3.72289	3.91381	4.25099	3.70842	3.68887	3.35831	4.44028	4.37057	5.2649	0.974445	0.0113958	0.0964082
Qrich1	69232	glutamine-rich 1 [Source:MGI Symbol;Acc:MGI:1916482]	8.46547	7.98568	7.8462	8.21905	8.43458	7.84109	8.231	8.19038	8.15298	0.0323275	0.880362	0.935545
P4htm	74443	prolyl 4-hydroxylase_ transmembrane (endoplasmic reticulum) [Source:MGI Symbol;Acc:MGI:1921693]	2.75339	3.91381	3.76853	2.54321	1.66126	4.76679	3.14342	3.69274	3.06474	-0.239912	0.693063	0.818659
Usp19	71472	ubiquitin specific peptidase 19 [Source:MGI Symbol;Acc:MGI:1918722]	8.51444	8.39693	8.48462	8.79064	8.88753	8.44964	8.24704	8.62031	8.46012	-0.14586	0.448311	0.748392
Pola1	18968	polymerase (DNA directed)_ alpha 1 [Source:MGI Symbol;Acc:MGI:99660]	6.73509	5.92124	5.2126	6.71178	6.08855	5.51521	6.35051	6.14558	6.63269	0.245187	0.499056	0.784924
Cdc42	12540	cell division cycle 42 [Source:MGI Symbol;Acc:MGI:106211]	10.2878	10.5924	10.3759	9.95613	10.4528	9.76909	10.8369	10.9546	10.8008	0.591279	0.00772908	0.077169
Pknox1	18771	Pbx/knotted 1 homeobox [Source:MGI Symbol;Acc:MGI:1201409]	7.30574	6.79564	7.0122	6.86904	6.85344	6.78819	7.00065	6.84473	6.95171	-0.0227888	0.910601	0.95683
D130043K22Rik	210108	RIKEN cDNA D130043K22 gene [Source:MGI Symbol;Acc:MGI:3036268]	1.9529	3.45066	3.03847	2.54321	2.41302	3.8956	0.641293	0.674949	0.690579	-2.93493	0.000165265	0.0083665
Gmnn	57441	geminin [Source:MGI Symbol;Acc:MGI:1927344]	7.27264	6.69549	5.73653	4.9056	5.10959	5.3613	6.96877	5.77317	6.95171	0.495191	0.346278	0.654593
Acot13	66834	acyl-CoA thioesterase 13 [Source:MGI Symbol;Acc:MGI:1914084]	7.1022	7.29114	7.31972	6.86904	6.77013	8.01463	7.30125	7.19531	7.16422	-0.0658753	0.822726	0.910972
Zfp184	193452	zinc finger protein 184 (Kruppel-like) [Source:MGI Symbol;Acc:MGI:1922244]	4.82168	3.45066	3.32484	0	2.67973	3.12314	4.05939	2.80021	3.59105	0.0510658	0.937309	0.970944
Cyp27b1	13115	cytochrome P450_ family 27_ subfamily b_ polypeptide 1 [Source:MGI Symbol;Acc:MGI:1098274]	2.40797	2.76435	3.56368	3.41383	2.90474	3.12314	2.59396	1.75965	1.78899	-1.00017	0.0764821	0.289573
Cdk4	12567	cyclin-dependent kinase 4 [Source:MGI Symbol;Acc:MGI:88357]	10.026	9.41767	7.83485	8.56091	8.82009	7.71965	9.59093	9.03224	9.76338	0.50099	0.289885	0.602236
B4galnt1	14421	beta-1_4-N-acetyl-galactosaminyl transferase 1 [Source:MGI Symbol;Acc:MGI:1342057]	4.9612	5.94081	5.96203	6.86904	6.66642	5.93452	5.80357	6.46099	6.68528	0.195304	0.628463	0.793052
Mettl1	17299	methyltransferase like 1 [Source:MGI Symbol;Acc:MGI:1339986]	8.57	7.81588	7.33593	7.11502	6.63537	7.71965	7.47471	7.03393	7.36024	-0.356973	0.358925	0.668363
Tspan31	67125	tetraspanin 31 [Source:MGI Symbol;Acc:MGI:1914375]	7.54636	7.12996	6.9713	6.83893	7.06631	5.97045	7.38093	7.64991	7.64323	0.551824	0.0751152	0.286293
Kif5b	16573	kinesin family member 5B [Source:MGI Symbol;Acc:MGI:1098268]	10.6345	10.3477	10.2787	10.6988	10.6375	10.7123	10.5448	10.2353	10.2399	-0.212348	0.232586	0.530672
Saal1	78935	serum amyloid A-like 1 [Source:MGI Symbol;Acc:MGI:1926185]	6.57049	6.22249	5.52673	5.93924	5.9691	5.97045	6.14905	5.83478	6.32548	0.0255087	0.927155	0.966079
Tph2	216343	tryptophan hydroxylase 2 [Source:MGI Symbol;Acc:MGI:2651811]	2.89935	2.57692	2.6808	1.77164	1.0576	3.56046	0	1.13296	0.690579	-2.49059	0.0024857	0.0399445
Krt23	94179	keratin 23 [Source:MGI Symbol;Acc:MGI:2148866]	7.24559	8.98754	9.76279	9.33461	10.7249	9.58431	8.85242	9.44905	9.19646	-0.380484	0.465331	0.760983
Cnp	12799	2'_3'-cyclic nucleotide 3' phosphodiesterase [Source:MGI Symbol;Acc:MGI:88437]	4.53942	5.40561	6.12005	4.65216	5.60243	5.74004	6.09101	7.02735	5.93464	0.969673	0.0172253	0.122504
Odad4	74407	outer dynein arm complex subunit 4 [Source:MGI Symbol;Acc:MGI:1921657]	3.46601	4.06417	4.61191	3.70842	3.91256	4.76679	0.641293	1.99375	1.15566	-3.08766	2.02165064237331e-07	9.79592881670808e-05
Sulf2	72043	sulfatase 2 [Source:MGI Symbol;Acc:MGI:1919293]	8.85361	8.68791	7.0122	5.82099	6.30133	6.10586	9.30463	9.03388	9.21446	1.39639	0.0214456	0.139369
Sod2	20656	superoxide dismutase 2_ mitochondrial [Source:MGI Symbol;Acc:MGI:98352]	8.85808	8.9781	9.00379	8.39491	8.77806	8.80846	8.71889	8.65274	8.81898	-0.0890257	0.617021	0.793052
Tmco6	71983	transmembrane and coiled-coil domains 6 [Source:MGI Symbol;Acc:MGI:1919233]	6.14229	5.48774	6.08214	5.82099	5.9691	5.3613	5.86027	5.37729	5.76585	-0.159468	0.563318	0.789878
Stambp	70527	STAM binding protein [Source:MGI Symbol;Acc:MGI:1917777]	6.98446	6.77398	6.95041	7.21218	6.95754	7.17451	6.83371	6.66133	6.59654	-0.302981	0.109553	0.353894
Ezh1	14055	enhancer of zeste 1 polycomb repressive complex 2 subunit [Source:MGI Symbol;Acc:MGI:1097695]	7.07173	7.18845	7.38346	7.78603	8.15697	7.63262	7.17283	7.62397	7.20081	-0.229783	0.427383	0.727696
Hap1	15114	huntingtin-associated protein 1 [Source:MGI Symbol;Acc:MGI:1261831]	4.92756	4.38312	3.32484	5.01737	4.91646	3.35831	4.01012	3.99218	4.49106	-0.315186	0.471436	0.766299
P3h4	66180	prolyl 3-hydroxylase family member 4 (non-enzymatic) [Source:MGI Symbol;Acc:MGI:1913430]	5.38953	6.72965	7.21851	7.48919	7.71976	6.76791	7.48376	7.44292	7.47421	0.407937	0.327145	0.63454
Ctnnb1	12387	catenin (cadherin associated protein)_ beta 1 [Source:MGI Symbol;Acc:MGI:88276]	11.2115	10.8516	9.44576	9.61781	10.0583	9.06682	11.0319	10.8498	11.2171	0.753418	0.0913246	0.320332
Eif1b	68969	eukaryotic translation initiation factor 1B [Source:MGI Symbol;Acc:MGI:1916219]	7.31878	7.49687	7.39897	7.11502	7.22073	7.37551	7.57128	7.80419	7.4989	0.297829	0.0911114	0.32016
Klk4	56640	kallikrein related-peptidase 4 (prostase_ enamel matrix_ prostate) [Source:MGI Symbol;Acc:MGI:1861379]	0	1.40901	0	1.77164	1.0576	0	0	0.674949	1.15566	-0.245282	0.811767	0.903643
Chrd	12667	chordin [Source:MGI Symbol;Acc:MGI:1313268]	2.59099	3.55595	4.25099	3.04322	1.0576	3.35831	3.54038	5.1046	4.41005	1.25047	0.0335114	0.179567
Psmd2	21762	proteasome (prosome_ macropain) 26S subunit_ non-ATPase_ 2 [Source:MGI Symbol;Acc:MGI:1096584]	9.77848	9.62547	9.21998	9.16294	9.3536	9.32455	9.52341	9.50579	9.57997	0.103388	0.591726	0.793052
Syngr3	20974	synaptogyrin 3 [Source:MGI Symbol;Acc:MGI:1341881]	2.75339	2.57692	2.20417	3.41383	1.0576	3.35831	1.08369	1.99375	2.22761	-0.960867	0.149175	0.419827
Vars	22321	valyl-tRNA synthetase [Source:MGI Symbol;Acc:MGI:90675]	9.42929	8.43193	7.47408	7.80172	8.05506	7.34846	8.43842	8.04154	8.7772	0.158037	0.722016	0.837931
Vwa7	27762	von Willebrand factor A domain containing 7 [Source:MGI Symbol;Acc:MGI:1306798]	4.39921	4.20032	4.81048	3.95295	4.63182	5.69779	3.23203	3.93706	2.70606	-1.36116	0.00381918	0.0510284
Hspa1l	15482	heat shock protein 1-like [Source:MGI Symbol;Acc:MGI:96231]	3.46601	3.45066	3.32484	4.65216	4.42948	5.12666	2.83935	3.31442	2.83579	-1.22071	0.015971	0.117109
Slc44a4	70129	solute carrier family 44_ member 4 [Source:MGI Symbol;Acc:MGI:1917379]	3.03188	2.76435	3.03847	3.04322	3.09934	3.73774	0.641293	1.75965	1.15566	-2.22702	0.000498172	0.0159233
Msh5	17687	mutS homolog 5 [Source:MGI Symbol;Acc:MGI:1329021]	3.79927	4.32472	4.25099	2.54321	3.56251	4.03788	3.04901	2.19511	3.51562	-0.912496	0.0572761	0.245449
Abhd16a	193742	abhydrolase domain containing 16A [Source:MGI Symbol;Acc:MGI:99476]	7.46076	7.80524	8.08537	7.89248	7.9004	8.10631	7.76934	8.03499	7.64323	-0.0580071	0.782642	0.882198
Neu1	18010	neuraminidase 1 [Source:MGI Symbol;Acc:MGI:97305]	6.74478	6.34508	6.26247	6.24503	6.19886	6.31598	6.84077	6.69495	6.77697	0.392273	0.0656025	0.265321
Ddah2	51793	dimethylarginine dimethylaminohydrolase 2 [Source:MGI Symbol;Acc:MGI:1859016]	6.26856	7.27581	7.10965	5.55072	5.78328	7.18984	8.04172	8.3702	7.52799	1.28462	0.00206056	0.0361328
Clic1	114584	chloride intracellular channel 1 [Source:MGI Symbol;Acc:MGI:2148924]	8.79419	9.36612	9.31702	9.89525	10.3381	9.05431	9.40214	9.73212	9.62553	0.0356872	0.917317	0.960756
Lsm2	27756	LSM2 homolog_ U6 small nuclear RNA and mRNA degradation associated [Source:MGI Symbol;Acc:MGI:90676]	7.84551	7.09545	6.29598	6.04853	6.13369	5.89766	7.04413	6.45118	7.01471	0.102746	0.817973	0.907848
Pole	18973	polymerase (DNA directed)_ epsilon [Source:MGI Symbol;Acc:MGI:1196391]	7.06401	6.25413	5.78454	6.15012	5.86587	5.97045	5.6022	4.97378	6.25764	-0.549965	0.15535	0.428519
Atp1a2	98660	ATPase_ Na+/K+ transporting_ alpha 2 polypeptide [Source:MGI Symbol;Acc:MGI:88106]	10.1479	10.1951	11.303	10.7941	10.3738	11.9794	9.2658	10.4169	8.67905	-1.2521	0.0087294	0.0825088
Atp1a4	27222	ATPase_ Na+/K+ transporting_ alpha 4 polypeptide [Source:MGI Symbol;Acc:MGI:1351335]	2.59099	3.21377	3.03847	0	1.66126	2.49254	0	0.674949	0.690579	-2.72284	0.00157754	0.0312389
Casq1	12372	calsequestrin 1 [Source:MGI Symbol;Acc:MGI:1309468]	10.1696	9.08971	11.8332	9.92063	9.63641	11.6681	7.2702	10.197	7.65207	-1.56734	0.0171496	0.122203
Stx1a	20907	syntaxin 1A (brain) [Source:MGI Symbol;Acc:MGI:109355]	4.82168	3.91381	4.61191	5.01737	3.91256	5.06151	5.13518	4.60081	4.8393	0.282723	0.440612	0.740995
Ceacam9	26368	carcinoembryonic antigen-related cell adhesion molecule 9 [Source:MGI Symbol;Acc:MGI:1347247]	0	1.80046	2.20417	0	1.66126	2.49254	0	0	0	-2.5401	0.0148013	0.11176
Zfp775	243372	zinc finger protein 775 [Source:MGI Symbol;Acc:MGI:2683557]	5.05764	5.19355	4.98499	4.65216	4.75249	5.24875	4.74133	4.60081	4.03107	-0.529755	0.0859376	0.309647
Scube2	56788	signal peptide_ CUB domain_ EGF-like 2 [Source:MGI Symbol;Acc:MGI:1928765]	6.18562	5.34813	5.28114	6.15012	6.17746	5.06151	5.3082	4.73613	5.62937	-0.506205	0.165949	0.444205
Mrpl49	18120	mitochondrial ribosomal protein L49 [Source:MGI Symbol;Acc:MGI:108180]	7.24559	7.02384	6.62086	6.74463	6.43356	5.78109	7.00695	7.0728	7.41316	0.446414	0.159169	0.434965
Dennd2c	329727	DENN/MADD domain containing 2C [Source:MGI Symbol;Acc:MGI:3036254]	7.43106	6.94849	7.60016	8.1348	8.03736	7.90748	7.37121	7.15964	7.55179	-0.347664	0.230744	0.527978
Mark3	17169	MAP/microtubule affinity regulating kinase 3 [Source:MGI Symbol;Acc:MGI:1341865]	9.04222	8.49287	8.39469	8.80629	8.73843	8.79349	8.72463	8.47308	8.68552	-0.0960442	0.626685	0.793052
Gatad1	67210	GATA zinc finger domain containing 1 [Source:MGI Symbol;Acc:MGI:1914460]	7.9539	8.09454	8.3152	7.70488	8.10692	8.36443	8.24171	8.40107	8.30634	0.208909	0.272518	0.581434
Pcdha10	12943	protocadherin alpha 10 [Source:MGI Symbol;Acc:MGI:1298408]	0	1.40901	0	0	0	0	0	0.674949	0	-0.290427	0.756369	0.863058
2310003L06Rik	NA	RIKEN cDNA 2310003L06 gene [Source:MGI Symbol;Acc:MGI:1921498]	0.780627	0.870088	0	1.77164	0	1.34628	0	0	0	-1.50391	0.154794	0.42768
M6pr	17113	mannose-6-phosphate receptor_ cation dependent [Source:MGI Symbol;Acc:MGI:96904]	8.3779	8.40047	7.66571	7.89248	8.1238	7.42815	8.57809	8.4338	8.65728	0.520225	0.0467347	0.217764
Lrrc8a	241296	leucine rich repeat containing 8A VRAC subunit A [Source:MGI Symbol;Acc:MGI:2652847]	6.09762	6.25413	5.96203	6.24503	6.48672	6.19968	6.52725	6.20512	6.13698	0.080916	0.714714	0.8331
Mc5r	17203	melanocortin 5 receptor [Source:MGI Symbol;Acc:MGI:99420]	6.08242	6.37416	6.29598	4.65216	4.75249	5.12666	6.42758	5.49646	6.57811	0.488828	0.27949	0.590946
Ppp2r1a	51792	protein phosphatase 2_ regulatory subunit A_ alpha [Source:MGI Symbol;Acc:MGI:1926334]	9.05005	8.99224	8.78525	9.21662	9.73856	8.21516	9.08283	9.1626	9.29844	0.109986	0.720459	0.837337
Fance	72775	Fanconi anemia_ complementation group E [Source:MGI Symbol;Acc:MGI:1920025]	7.03272	6.81698	6.0432	6.37661	6.66642	6.4236	6.73103	6.6356	6.7443	0.0859963	0.734392	0.847412
Tinf2	28113	Terf1 (TRF1)-interacting nuclear factor 2 [Source:MGI Symbol;Acc:MGI:107246]	6.38467	5.88128	4.98499	6.15012	5.94397	5.3613	6.27952	6.0449	6.32548	0.347496	0.270344	0.57819
Tssk4	71099	testis-specific serine kinase 4 [Source:MGI Symbol;Acc:MGI:1918349]	2.1983	2.10806	3.32484	2.54321	2.41302	2.84203	3.14342	2.91876	2.83579	0.455235	0.388999	0.69619
Hapln4	330790	hyaluronan and proteoglycan link protein 4 [Source:MGI Symbol;Acc:MGI:2679531]	1.28437	2.10806	2.6808	1.77164	1.66126	3.8956	2.12379	1.75965	1.78899	-0.634498	0.377522	0.686674
Dus3l	224907	dihydrouridine synthase 3-like (S. cerevisiae) [Source:MGI Symbol;Acc:MGI:2147092]	7.55189	6.89932	6.36075	7.46967	6.99471	7.02874	6.97521	7.02073	7.06849	-0.0811023	0.768439	0.871185
Gtpbp3	70359	GTP binding protein 3 [Source:MGI Symbol;Acc:MGI:1917609]	5.95465	5.75429	5.58211	5.93924	5.9184	5.46571	5.81795	6.07073	6.09872	0.212611	0.355678	0.664608
Tgfbr1	21812	transforming growth factor_ beta receptor I [Source:MGI Symbol;Acc:MGI:98728]	8.05861	7.40825	7.10965	7.1885	7.05462	6.72648	8.07205	7.66695	7.96372	0.570799	0.0633944	0.260276
Homer1	26556	homer scaffolding protein 1 [Source:MGI Symbol;Acc:MGI:1347345]	7.29259	7.17198	7.33593	6.77675	6.53799	7.24955	7.00695	6.84473	6.70239	-0.235093	0.331016	0.636214
Rad51c	114714	RAD51 paralog C [Source:MGI Symbol;Acc:MGI:2150020]	5.75817	4.78077	4.71461	5.47443	5.15409	5.56307	5.04021	4.37057	4.64058	-0.586362	0.086954	0.311513
Gabrb2	14401	gamma-aminobutyric acid (GABA) A receptor_ subunit beta 2 [Source:MGI Symbol;Acc:MGI:95620]	3.03188	2.76435	3.76853	0	1.66126	3.8956	0	1.13296	1.15566	-2.51338	0.00195215	0.0350075
Cav1	12389	caveolin 1_ caveolae protein [Source:MGI Symbol;Acc:MGI:102709]	7.79043	10.4849	10.0175	10.0836	10.6207	9.24243	10.383	10.5809	9.95314	0.353755	0.460995	0.760183
Arpp19	59046	cAMP-regulated phosphoprotein 19 [Source:MGI Symbol;Acc:MGI:1891691]	9.57491	9.32389	8.85997	9.21076	9.16807	9.02471	9.50463	9.1641	9.42495	0.155882	0.449427	0.749618
Bcl2l1	12048	BCL2-like 1 [Source:MGI Symbol;Acc:MGI:88139]	7.07941	7.50347	7.36779	7.34666	8.18405	6.82791	7.57128	7.77306	7.58446	0.189834	0.5315	0.784924
Khsrp	16549	KH-type splicing regulatory protein [Source:MGI Symbol;Acc:MGI:1336214]	9.50536	8.44227	7.89075	8.82177	9.20025	7.63262	8.60944	8.62685	8.92665	-0.00565211	0.988724	0.99273
Dio2	13371	deiodinase_ iodothyronine_ type II [Source:MGI Symbol;Acc:MGI:1338833]	5.90366	6.25413	5.63544	4.9056	5.50272	7.38885	6.14905	6.66981	6.31439	0.222012	0.633289	0.793052
Ccdc124	234388	coiled-coil domain containing 124 [Source:MGI Symbol;Acc:MGI:1916403]	8.98614	8.6792	8.45526	8.2537	8.63233	8.48112	8.68004	8.6377	8.8404	0.114047	0.571782	0.793052
Cct4	12464	chaperonin containing Tcp1_ subunit 4 (delta) [Source:MGI Symbol;Acc:MGI:104689]	9.82946	9.66719	9.00379	9.75313	9.89423	9.18241	9.96352	9.5638	9.91695	0.228602	0.370999	0.68065
0610009B22Rik	66050	RIKEN cDNA 0610009B22 gene [Source:MGI Symbol;Acc:MGI:1913300]	6.46893	6.92902	6.72294	5.93924	6.4154	6.49935	6.60397	6.98721	6.8933	0.293855	0.234152	0.533075
Cpt1c	78070	carnitine palmitoyltransferase 1c [Source:MGI Symbol;Acc:MGI:2446526]	5.20531	5.09216	5.91966	4.16197	4.63182	5.41445	5.48087	5.64144	5.01393	0.225011	0.533785	0.784924
Twist2	13345	twist basic helix-loop-helix transcription factor 2 [Source:MGI Symbol;Acc:MGI:104685]	2.40797	3.45066	3.03847	1.77164	3.27079	3.56046	5.24572	4.5649	4.8393	1.88958	1.20008266448197e-05	0.00160462
Zfp655	72611	zinc finger protein 655 [Source:MGI Symbol;Acc:MGI:1919861]	6.74478	7.14692	6.56697	7.06386	7.2721	6.52374	7.47471	7.39259	7.50379	0.53511	0.0213178	0.138861
Rhoa	11848	ras homolog family member A [Source:MGI Symbol;Acc:MGI:1096342]	8.57816	9.13926	8.56928	8.74266	9.22393	8.36443	9.22455	9.5117	9.32216	0.54458	0.0264584	0.157208
Zmiz1	328365	zinc finger_ MIZ-type containing 1 [Source:MGI Symbol;Acc:MGI:3040693]	8.82877	8.425	8.08537	8.44575	8.79923	8.2448	8.71121	8.72164	8.7005	0.207303	0.341856	0.648939
Ankrd26	232339	ankyrin repeat domain 26 [Source:MGI Symbol;Acc:MGI:1917887]	7.79976	6.6367	6.19302	6.92744	6.34036	6.72648	6.6368	6.60939	6.76887	-0.205562	0.569509	0.793052
Aldh16a1	69748	aldehyde dehydrogenase 16 family_ member A1 [Source:MGI Symbol;Acc:MGI:1916998]	8.06249	7.12141	6.22816	6.64373	6.43356	5.93452	7.43793	6.75992	7.65646	0.380202	0.402358	0.706105
Hnrnpa0	77134	heterogeneous nuclear ribonucleoprotein A0 [Source:MGI Symbol;Acc:MGI:1924384]	10.9587	10.3265	9.27563	9.69549	10.2499	9.04592	10.4318	10.2941	10.6452	0.374256	0.347428	0.65618
Prrg2	65116	proline-rich Gla (G-carboxyglutamic acid) polypeptide 2 [Source:MGI Symbol;Acc:MGI:1929596]	6.43342	6.78485	7.21851	7.61889	7.63596	7.67679	6.75366	6.99398	6.95885	-0.378403	0.234836	0.533848
Hnrnph1	59013	heterogeneous nuclear ribonucleoprotein H1 [Source:MGI Symbol;Acc:MGI:1891925]	10.9409	10.1777	9.58443	9.57735	9.55578	9.67966	10.3401	10.1325	10.3887	0.2625	0.449224	0.749432
Ift43	76411	intraflagellar transport 43 [Source:MGI Symbol;Acc:MGI:1923661]	6.51495	6.37416	5.40915	5.88133	6.08855	5.78109	6.47374	6.58271	6.90812	0.580601	0.0437024	0.209806
Id3	15903	inhibitor of DNA binding 3 [Source:MGI Symbol;Acc:MGI:96398]	9.07139	8.89525	7.23588	6.89853	7.03096	7.29277	8.91398	8.39342	9.16285	0.7702	0.132717	0.394381
Tcap	21393	titin-cap [Source:MGI Symbol;Acc:MGI:1330233]	10.123	9.28038	11.4563	11.1656	11.1122	11.8272	8.48649	10.0778	7.99183	-1.77244	0.00098029	0.0236603
Arid1a	93760	AT rich interactive domain 1A (SWI-like) [Source:MGI Symbol;Acc:MGI:1935147]	10.1839	9.10714	9.08272	9.68706	9.73856	9.3757	9.29823	8.97524	9.31383	-0.373087	0.189884	0.479619
Crlf1	12931	cytokine receptor-like factor 1 [Source:MGI Symbol;Acc:MGI:1340030]	5.48512	5.59046	7.50307	7.75411	7.54699	7.57543	4.51282	5.37729	4.56776	-2.17939	2.65965826201333e-05	0.00265887
Ctsd	13033	cathepsin D [Source:MGI Symbol;Acc:MGI:88562]	9.27401	10.9819	10.2253	9.67433	9.73124	9.49461	10.5874	10.7206	10.7069	0.63276	0.0871086	0.311902
Rplp1	56040	ribosomal protein_ large_ P1 [Source:MGI Symbol;Acc:MGI:1927099]	11.4175	11.7515	11.2728	11.8267	11.9768	11.6016	11.9643	11.576	12.0043	0.197749	0.360948	0.669845
Cabs1	70977	calcium binding protein_ spermatid specific 1 [Source:MGI Symbol;Acc:MGI:1918227]	1.28437	0.870088	1.48751	0	0	2.03038	0	0	0	-1.92225	0.0680509	0.269783
Hmgcll1	208982	3-hydroxymethyl-3-methylglutaryl-Coenzyme A lyase-like 1 [Source:MGI Symbol;Acc:MGI:2446108]	2.40797	3.21377	2.20417	1.77164	3.09934	2.49254	2.2981	2.37178	1.5068	-0.646132	0.28497	0.597376
Ttc9b	73032	tetratricopeptide repeat domain 9B [Source:MGI Symbol;Acc:MGI:1920282]	0	2.10806	0	0	1.0576	0	0	1.75965	0	-0.039739	0.969894	0.979492
Phox2a	11859	paired-like homeobox 2a [Source:MGI Symbol;Acc:MGI:106633]	2.89935	3.07895	2.20417	2.54321	1.0576	2.84203	0.641293	2.19511	1.15566	-1.29365	0.073472	0.28273
Abhd8	64296	abhydrolase domain containing 8 [Source:MGI Symbol;Acc:MGI:1918946]	6.35966	6.28509	6.59416	5.88133	6.5211	6.39744	6.62866	6.77571	6.61473	0.308462	0.135123	0.399121
Ift22	67286	intraflagellar transport 22 [Source:MGI Symbol;Acc:MGI:1914536]	5.41403	5.99799	5.63544	5.62318	5.46789	5.69779	5.91483	6.10864	5.69923	0.264686	0.288476	0.600552
Fzd3	14365	frizzled class receptor 3 [Source:MGI Symbol;Acc:MGI:108476]	6.11266	5.99799	4.90037	5.39387	4.86385	4.59326	6.34058	5.41812	6.17425	0.566107	0.168405	0.448682
1700008O03Rik	69349	RIKEN cDNA 1700008O03 gene [Source:MGI Symbol;Acc:MGI:1916599]	1.65701	1.40901	1.48751	0	2.41302	3.12314	1.08369	0.674949	1.15566	-1.29605	0.115717	0.365617
Mid1ip1	68041	Mid1 interacting protein 1 (gastrulation specific G12-like (zebrafish)) [Source:MGI Symbol;Acc:MGI:1915291]	7.86341	7.84733	8.23108	7.96397	8.00128	7.37551	7.79865	7.62832	8.16537	-0.0186245	0.936527	0.970636
Ap2s1	232910	adaptor-related protein complex 2_ sigma 1 subunit [Source:MGI Symbol;Acc:MGI:2141861]	8.59164	8.53533	8.28214	8.1348	8.37002	7.98857	8.72844	8.73786	8.78726	0.408643	0.0304001	0.170038
Fgfrl1	116701	fibroblast growth factor receptor-like 1 [Source:MGI Symbol;Acc:MGI:2150920]	5.57477	7.59278	6.42274	5.39387	5.35806	5.65427	6.59564	7.14146	6.19857	0.405673	0.424635	0.726324
Brme1	74666	break repair meiotic recombinase recruitment factor 1 [Source:MGI Symbol;Acc:MGI:1921916]	2.89935	2.10806	2.20417	1.77164	2.08556	3.56046	1.92548	1.13296	2.22761	-0.870168	0.187754	0.476855
Fhl2	14200	four and a half LIM domains 2 [Source:MGI Symbol;Acc:MGI:1338762]	4.7465	6.49824	3.76853	3.04322	2.67973	1.34628	6.91626	6.84473	7.02154	1.99678	0.00718662	0.0741394
Emc10	69683	ER membrane protein complex subunit 10 [Source:MGI Symbol;Acc:MGI:1916933]	7.96638	8.26727	8.32335	8.15938	8.6596	7.5519	8.34466	8.43131	8.53367	0.241181	0.338207	0.644492
Clstn3	232370	calsyntenin 3 [Source:MGI Symbol;Acc:MGI:2178323]	3.94088	6.10596	6.36075	4.78444	5.10959	5.24875	4.51282	5.69226	4.95804	-0.320725	0.523537	0.784924
Fbxw9	68628	F-box and WD-40 domain protein 9 [Source:MGI Symbol;Acc:MGI:1915878]	5.85081	6.19015	5.78454	6.67816	6.63537	6.37079	6.57885	5.95064	6.24602	0.000122516	0.999662	0.999746
Spib	272382	Spi-B transcription factor (Spi-1/PU.1 related) [Source:MGI Symbol;Acc:MGI:892986]	0.780627	2.10806	3.03847	1.77164	0	0	1.08369	2.67104	2.22761	0.529481	0.538813	0.784924
Fnbp4	55935	formin binding protein 4 [Source:MGI Symbol;Acc:MGI:1860513]	9.06173	8.19983	8.50626	9.18705	8.74207	9.16313	8.12507	8.11788	8.14986	-0.711302	0.00648735	0.0697596
Cers4	67260	ceramide synthase 4 [Source:MGI Symbol;Acc:MGI:1914510]	9.38969	8.88518	9.08272	8.38453	7.50466	7.83135	8.79358	8.20211	8.91018	0.00377356	0.992661	0.995218
Scrn3	74616	secernin 3 [Source:MGI Symbol;Acc:MGI:1921866]	6.19978	6.57541	6.77139	6.71178	6.55469	6.68383	6.59564	6.68662	6.26917	-0.0501038	0.821028	0.909643
Phax	56698	phosphorylated adaptor for RNA export [Source:MGI Symbol;Acc:MGI:1891839]	8.03511	7.58658	7.14685	7.34666	7.53862	6.84737	7.72804	7.76517	7.81826	0.291604	0.284035	0.595982
Tle1	21885	transducin-like enhancer of split 1 [Source:MGI Symbol;Acc:MGI:104636]	5.77718	6.28509	6.511	5.55072	5.94397	5.97045	5.92815	6.45118	6.4216	0.239919	0.380268	0.687355
1700109H08Rik	77036	RIKEN cDNA 1700109H08 gene [Source:MGI Symbol;Acc:MGI:1924286]	3.94088	2.76435	3.76853	4.3445	2.41302	3.12314	2.72187	3.69274	3.06474	-0.287153	0.58438	0.793052
Relt	320100	RELT tumor necrosis factor receptor [Source:MGI Symbol;Acc:MGI:2443373]	4.44748	3.91381	5.2126	1.77164	2.67973	4.03788	3.67291	5.05368	4.36778	0.389996	0.501503	0.784924
Snrpb2	20639	U2 small nuclear ribonucleoprotein B [Source:MGI Symbol;Acc:MGI:104805]	9.02443	8.40752	7.80024	7.77016	7.6281	7.96205	8.75859	8.33864	8.54082	0.354457	0.295392	0.60765
Ubc	22190	ubiquitin C [Source:MGI Symbol;Acc:MGI:98889]	8.28134	9.02699	8.69393	8.50448	8.17328	8.45599	8.43609	8.69489	8.64848	0.0458361	0.844254	0.92013
Prpf31	68988	pre-mRNA processing factor 31 [Source:MGI Symbol;Acc:MGI:1916238]	8.51727	7.39412	6.86368	7.06386	6.94493	6.49935	7.61313	7.3977	7.86079	0.239938	0.568417	0.793052
Sertad1	55942	SERTA domain containing 1 [Source:MGI Symbol;Acc:MGI:1913438]	6.74478	7.35088	7.28677	7.23548	7.90692	7.3069	7.31653	7.38746	7.41316	0.0273316	0.917082	0.960653
Carhsp1	52502	calcium regulated heat stable protein 1 [Source:MGI Symbol;Acc:MGI:1196368]	6.9175	8.10759	8.23108	7.97786	8.5263	7.71965	8.27598	9.17754	8.17153	0.607055	0.0985812	0.333088
Elk3	13713	ELK3_ member of ETS oncogene family [Source:MGI Symbol;Acc:MGI:101762]	5.67952	7.07788	6.92921	6.04853	6.08855	6.66202	8.03558	8.08339	7.76632	1.43876	1.8721939000988e-05	0.00211171
Herpud2	80517	HERPUD family member 2 [Source:MGI Symbol;Acc:MGI:1915393]	7.24559	7.67689	7.66571	7.61889	7.97671	7.79173	8.10761	7.97468	7.86079	0.306586	0.136866	0.401775
Rdh13	108841	retinol dehydrogenase 13 (all-trans and 9-cis) [Source:MGI Symbol;Acc:MGI:1918732]	6.64482	6.74086	6.79502	6.98357	7.45217	7.32088	6.7906	6.93189	6.76887	-0.184979	0.459517	0.760183
Adam21	56622	a disintegrin and metallopeptidase domain 21 [Source:MGI Symbol;Acc:MGI:1861229]	2.40797	2.10806	2.6808	0	2.08556	4.03788	1.42179	1.13296	1.5068	-1.48484	0.0466693	0.217695
Nutf2	68051	nuclear transport factor 2 [Source:MGI Symbol;Acc:MGI:1915301]	3.3691	2.76435	3.76853	3.41383	2.67973	3.56046	2.4536	3.13011	3.26229	-0.299824	0.535252	0.784924
Fut1	14343	fucosyltransferase 1 [Source:MGI Symbol;Acc:MGI:109375]	6.52623	6.61249	6.62086	7.16442	7.60424	6.31598	6.37017	6.60939	6.60566	-0.33897	0.288138	0.600544
Arpc5	67771	actin related protein 2/3 complex_ subunit 5 [Source:MGI Symbol;Acc:MGI:1915021]	8.62875	9.45728	8.85435	9.03598	9.503	8.58908	9.84823	9.91885	9.78562	0.781334	0.00319181	0.0456454
Rnf151	67504	ring finger protein 151 [Source:MGI Symbol;Acc:MGI:1914754]	1.65701	1.40901	3.03847	0	0	2.03038	0	1.13296	0	-1.63301	0.0987606	0.333561
Elavl2	15569	ELAV like RNA binding protein 1 [Source:MGI Symbol;Acc:MGI:1100887]	3.72289	3.65407	4.90037	0	3.27079	4.39598	0	2.19511	1.78899	-2.34158	0.00168058	0.03245
Pou2f2	18987	POU domain_ class 2_ transcription factor 2 [Source:MGI Symbol;Acc:MGI:101897]	5.23311	5.97918	5.78454	5.82099	4.69342	6.44929	6.01812	6.28455	5.51781	0.220772	0.562407	0.789212
Mgst1	56615	microsomal glutathione S-transferase 1 [Source:MGI Symbol;Acc:MGI:1913850]	9.34739	10.1694	9.48624	7.01083	7.95172	7.7715	9.84823	9.59195	9.41979	0.564595	0.309198	0.618369
Nfib	18028	nuclear factor I/B [Source:MGI Symbol;Acc:MGI:103188]	11.5523	11.1688	10.8478	11.4079	11.3102	11.1872	11.2939	10.8656	11.1237	-0.155971	0.44582	0.746048
Htr3b	57014	5-hydroxytryptamine (serotonin) receptor 3B [Source:MGI Symbol;Acc:MGI:1861899]	0	1.80046	0	1.77164	0	2.49254	0	1.13296	0	-1.04818	0.316729	0.625245
Rab25	53868	RAB25_ member RAS oncogene family [Source:MGI Symbol;Acc:MGI:1858203]	8.33685	8.89022	8.32335	9.30738	9.69405	7.80174	8.81884	8.61373	9.25561	0.0519293	0.896967	0.947718
Ubqln4	94232	ubiquilin 4 [Source:MGI Symbol;Acc:MGI:2150152]	8.72489	7.92309	8.26532	8.29864	8.53894	8.01463	8.20387	8.15156	8.21391	-0.132797	0.558174	0.785875
Rbfox1	268859	RNA binding protein_ fox-1 homolog (C. elegans) 1 [Source:MGI Symbol;Acc:MGI:1926224]	7.13941	6.1737	8.73726	7.46967	6.83989	8.47488	4.71082	6.92483	5.24168	-1.65852	0.00418455	0.0536467
Rps18	20084	ribosomal protein S18 [Source:MGI Symbol;Acc:MGI:98146]	9.12059	9.13289	8.46266	8.76685	9.07856	8.77329	9.41284	8.87615	9.32768	0.307472	0.177137	0.461817
Rpl10	110954	ribosomal protein L10 [Source:MGI Symbol;Acc:MGI:105943]	6.49212	5.88128	5.63544	5.62318	6.35949	5.89766	6.33058	6.28455	6.30322	0.256167	0.34006	0.6467
Rps15a	267019	ribosomal protein S15A [Source:MGI Symbol;Acc:MGI:2389091]	9.28899	9.62093	9.1392	9.8469	9.79936	9.37234	10.012	9.7572	10.3127	0.505095	0.031117	0.171882
Ncaph2	52683	non-SMC condensin II complex_ subunit H2 [Source:MGI Symbol;Acc:MGI:1289164]	8.86031	8.74748	8.63622	8.97499	9.36074	8.53611	8.88694	8.83151	8.99421	0.025875	0.907108	0.954971
Hipk1	15257	homeodomain interacting protein kinase 1 [Source:MGI Symbol;Acc:MGI:1314873]	8.83785	8.42847	8.3713	8.90405	9.36548	8.03173	8.86806	8.8871	8.70687	0.0982444	0.742443	0.853648
Gprc5b	64297	G protein-coupled receptor_ family C_ group 5_ member B [Source:MGI Symbol;Acc:MGI:1927596]	5.31344	6.55014	6.32873	3.95295	5.35806	3.73774	6.96231	6.89621	6.41123	1.13489	0.0333809	0.179227
Man1a2	17156	mannosidase_ alpha_ class 1A_ member 2 [Source:MGI Symbol;Acc:MGI:104676]	9.03434	8.48623	7.95509	8.20731	8.62049	8.25212	8.92731	8.48273	8.5503	0.189986	0.483806	0.776937
Ceacam5	73250	carcinoembryonic antigen-related cell adhesion molecule 5 [Source:MGI Symbol;Acc:MGI:1920500]	0.780627	0	2.20417	2.54321	0	3.12314	0	0	0	-2.49525	0.0174756	0.123452
Tppp2	219038	tubulin polymerization-promoting protein family member 2 [Source:MGI Symbol;Acc:MGI:2684923]	0	0.870088	0	0	0	1.34628	0	0	0	-0.580403	0.540934	0.784924
Acyp1	66204	acylphosphatase 1_ erythrocyte (common) type [Source:MGI Symbol;Acc:MGI:1913454]	5.98767	6.20641	6.72294	5.69218	5.56995	6.59453	6.24799	6.25104	6.00529	-0.0138564	0.963488	0.976727
Cldn13	57255	claudin 13 [Source:MGI Symbol;Acc:MGI:1913102]	0	0	0	0	1.66126	0	0	0	0	-0.547455	0.556964	0.784924
Cd163	93671	CD163 antigen [Source:MGI Symbol;Acc:MGI:2135946]	5.28716	6.30032	6.511	6.89853	6.32098	6.68383	6.87557	7.31904	6.07263	0.436469	0.25206	0.554213
Hdac5	15184	histone deacetylase 5 [Source:MGI Symbol;Acc:MGI:1333784]	8.33043	8.08578	8.86556	9.47338	9.72018	8.92751	8.47065	8.81441	8.5503	-0.380835	0.296536	0.608631
Rala	56044	v-ral simian leukemia viral oncogene A (ras related) [Source:MGI Symbol;Acc:MGI:1927243]	9.1354	9.00624	8.7734	8.93285	9.03461	8.88577	9.09026	8.82962	8.99421	0.00544332	0.971544	0.980609
Clec3a	403395	C-type lectin domain family 3_ member a [Source:MGI Symbol;Acc:MGI:2685642]	0	0	0	0	1.0576	2.49254	0	0.674949	0	-0.901648	0.391159	0.697358
Vdac3	22335	voltage-dependent anion channel 3 [Source:MGI Symbol;Acc:MGI:106922]	6.81084	6.88928	7.86865	6.60847	6.66642	7.61001	6.68468	6.88169	6.49217	-0.453376	0.176699	0.461231
Slc1a7	242607	solute carrier family 1 (glutamate transporter)_ member 7 [Source:MGI Symbol;Acc:MGI:2444087]	2.40797	2.76435	2.6808	1.77164	1.0576	3.73774	1.92548	1.75965	0	-1.32108	0.0868558	0.311254
Vps72	21427	vacuolar protein sorting 72 [Source:MGI Symbol;Acc:MGI:1202305]	8.05861	7.35818	7.60016	7.96397	8.20535	7.8794	7.41445	7.29732	7.41835	-0.490289	0.0343508	0.182337
Gabpa	14390	GA repeat binding protein_ alpha [Source:MGI Symbol;Acc:MGI:95610]	7.76209	7.4361	7.31972	7.3679	7.7418	7.12754	7.95976	7.75325	7.93505	0.396423	0.0565794	0.243805
Bmp7	12162	bone morphogenetic protein 7 [Source:MGI Symbol;Acc:MGI:103302]	8.45075	7.536	6.00319	6.41794	6.63537	5.74004	7.68159	6.94592	7.96017	0.424597	0.431504	0.732781
Dynll1	56455	dynein light chain LC8-type 1 [Source:MGI Symbol;Acc:MGI:1861457]	9.59111	10.1715	9.57423	9.5819	10.0816	9.33148	10.2375	10.1636	10.4226	0.516493	0.0299806	0.16888
Pdcl	67466	phosducin-like [Source:MGI Symbol;Acc:MGI:1914716]	7.29259	7.52955	7.07145	7.13993	7.53021	6.66202	7.4656	7.69214	7.7417	0.390868	0.101312	0.338963
Tmem184b	223693	transmembrane protein 184b [Source:MGI Symbol;Acc:MGI:2445179]	6.69567	7.29114	7.07145	7.61889	7.68228	6.70531	7.6336	7.80034	7.44401	0.402887	0.158638	0.43411
Gm5965	546672	predicted gene 5965 [Source:MGI Symbol;Acc:MGI:3645197]	0.780627	0.870088	0	0	0	0	0.641293	0	1.5068	0.449517	0.670749	0.80473
Rsph14	71236	radial spoke head homolog 14 (Chlamydomonas) [Source:MGI Symbol;Acc:MGI:1918486]	2.75339	2.36145	3.56368	1.77164	2.41302	4.68263	0	0	0	-4.30529	6.10052026182733e-06	0.00107663
Nf2	18016	neurofibromin 2 [Source:MGI Symbol;Acc:MGI:97307]	8.88461	8.45594	8.43284	8.76685	8.95196	7.99731	8.74171	8.75589	8.91752	0.186542	0.444031	0.744167
Cabp7	192650	calcium binding protein 7 [Source:MGI Symbol;Acc:MGI:2183437]	1.28437	0	2.20417	1.77164	2.08556	2.03038	1.08369	0.674949	0.690579	-1.11198	0.206147	0.500834
Zmat5	67178	zinc finger_ matrin type 5 [Source:MGI Symbol;Acc:MGI:1914428]	5.65917	5.12676	4.90037	5.30855	5.4322	4.49799	5.40667	5.20134	5.51781	0.157461	0.605199	0.793052
Ewsr1	14030	Ewing sarcoma breakpoint region 1 [Source:MGI Symbol;Acc:MGI:99960]	10.3327	9.52531	8.85435	9.05575	9.2952	9.13173	9.45257	9.36541	9.74388	0.0702903	0.834622	0.918916
Ap1b1	11764	adaptor protein complex AP-1_ beta 1 subunit [Source:MGI Symbol;Acc:MGI:1096368]	8.05861	8.4661	7.99645	8.62407	8.88753	7.83135	8.33968	8.71551	8.82486	0.276637	0.329126	0.635142
Derl3	70377	Der1-like domain family_ member 3 [Source:MGI Symbol;Acc:MGI:1917627]	2.59099	2.10806	1.48751	0	3.09934	2.84203	1.42179	1.48007	1.5068	-1.10779	0.117888	0.369628
Gstt4	75886	glutathione S-transferase_ theta 4 [Source:MGI Symbol;Acc:MGI:1923136]	0	0.870088	2.6808	1.77164	1.0576	1.34628	0	0.674949	0.690579	-1.34809	0.170532	0.451697
Tbx1	21380	T-box 1 [Source:MGI Symbol;Acc:MGI:98493]	6.84728	6.83801	4.81048	4.65216	4.10618	4.59326	7.16159	6.28455	7.20081	1.07612	0.0720858	0.279563
Gnat2	14686	guanine nucleotide binding protein_ alpha transducing 2 [Source:MGI Symbol;Acc:MGI:95779]	2.40797	2.36145	2.6808	1.77164	1.0576	1.34628	1.69551	0.674949	1.78899	-0.736226	0.323458	0.630789
Bcl2l13	94044	BCL2-like 13 (apoptosis facilitator) [Source:MGI Symbol;Acc:MGI:2136959]	7.96638	7.85251	8.16007	8.41546	9.01061	7.90748	7.80227	8.31721	8.24635	-0.137157	0.655081	0.795336
2610028H24Rik	76964	RIKEN cDNA 2610028H24 gene [Source:MGI Symbol;Acc:MGI:1924214]	1.9529	2.10806	3.03847	0	2.08556	2.84203	0.641293	0.674949	1.15566	-1.85554	0.0198305	0.133174
Spatc1l	76573	spermatogenesis and centriole associated 1 like [Source:MGI Symbol;Acc:MGI:1923823]	0	0	0	0	0	1.34628	0	0	0.690579	-0.170288	0.855937	0.92013
Dqx1	93838	DEAQ RNA-dependent ATPase [Source:MGI Symbol;Acc:MGI:2136388]	4.06981	3.33707	3.56368	3.95295	4.42948	4.68263	3.31551	3.22521	3.35177	-0.805962	0.0562208	0.242921
Ccl8	20307	chemokine (C-C motif) ligand 8 [Source:MGI Symbol;Acc:MGI:101878]	5.20531	8.01367	7.18312	4.9056	5.46789	6.34365	8.64214	9.30001	8.61272	2.0752	0.000384575	0.0136014
Lnpk	69605	lunapark_ ER junction formation factor [Source:MGI Symbol;Acc:MGI:1918115]	7.18282	6.6367	7.07145	7.16442	6.5211	7.0116	7.13311	6.8068	6.96595	0.0302907	0.895822	0.946757
Prr29	75573	proline rich 29 [Source:MGI Symbol;Acc:MGI:1922823]	2.40797	1.80046	3.03847	3.04322	2.41302	4.39598	1.08369	1.75965	1.78899	-1.63234	0.0200466	0.134
Mymk	66139	myomaker_ myoblast fusion factor [Source:MGI Symbol;Acc:MGI:1913389]	2.40797	0.870088	1.48751	0	0	1.34628	1.69551	4.32836	2.22761	1.9245	0.0246215	0.15057
Fam163b	109349	family with sequence similarity 163_ member B [Source:MGI Symbol;Acc:MGI:1926106]	2.1983	2.36145	3.76853	0	2.08556	2.03038	1.42179	1.13296	0	-1.76817	0.0303521	0.169921
Trpm5	56843	transient receptor potential cation channel_ subfamily M_ member 5 [Source:MGI Symbol;Acc:MGI:1861718]	1.28437	1.40901	0	2.54321	1.0576	1.34628	0.641293	1.48007	1.15566	-0.347117	0.686579	0.813529
Ascl2	17173	achaete-scute family bHLH transcription factor 2 [Source:MGI Symbol;Acc:MGI:96920]	2.89935	2.36145	3.76853	5.75802	6.01807	3.35831	2.59396	2.67104	2.40532	-1.9919	0.00621965	0.0680032
Rarres2	71660	retinoic acid receptor responder (tazarotene induced) 2 [Source:MGI Symbol;Acc:MGI:1918910]	3.94088	7.40121	6.00319	4.16197	5.56995	5.89766	7.05024	8.19919	6.98005	1.42804	0.0197596	0.132904
Pttg1ip	108705	pituitary tumor-transforming 1 interacting protein [Source:MGI Symbol;Acc:MGI:2652132]	7.27264	8.224	7.97592	8.12236	8.35104	7.68763	8.72272	8.89435	8.47264	0.717036	0.00813004	0.0790975
Trpm2	28240	transient receptor potential cation channel_ subfamily M_ member 2 [Source:MGI Symbol;Acc:MGI:1351901]	3.64224	4.49327	5.40915	3.70842	2.67973	5.56307	2.4536	2.67104	3.06474	-1.80752	0.00274882	0.042387
Ube2g2	22213	ubiquitin-conjugating enzyme E2G 2 [Source:MGI Symbol;Acc:MGI:1343188]	8.05082	8.3391	8.37914	8.15938	8.64408	8.01463	8.231	8.72571	8.45508	0.200556	0.355976	0.664931
Mpo	17523	myeloperoxidase [Source:MGI Symbol;Acc:MGI:97137]	2.40797	2.93021	3.56368	3.04322	2.67973	3.56046	1.08369	1.48007	0.690579	-2.30194	0.000604578	0.0179431
Lpo	76113	lactoperoxidase [Source:MGI Symbol;Acc:MGI:1923363]	0.780627	1.80046	3.32484	3.70842	2.90474	3.8956	3.23203	1.48007	2.02491	-0.563416	0.440716	0.741045
Met	17295	met proto-oncogene [Source:MGI Symbol;Acc:MGI:96969]	6.68564	7.06009	7.12837	8.00523	8.04328	7.40207	7.09227	6.97358	7.08163	-0.407671	0.219848	0.515548
Slc16a12	240638	solute carrier family 16 (monocarboxylic acid transporters)_ member 12 [Source:MGI Symbol;Acc:MGI:2147716]	3.55682	5.02039	3.94789	1.77164	1.0576	2.49254	4.74133	5.24738	4.70991	1.23461	0.065565	0.26531
Syn2	20965	synapsin II [Source:MGI Symbol;Acc:MGI:103020]	2.59099	4.06417	3.94789	3.04322	1.66126	4.16738	3.04901	2.67104	3.06474	-0.552835	0.337708	0.644202
Elk1	13712	ELK1_ member of ETS oncogene family [Source:MGI Symbol;Acc:MGI:101833]	5.53064	6.34508	6.29598	6.45811	6.6817	5.97045	6.13763	6.46099	6.11158	-0.00380761	0.989563	0.993265
Nav1	215690	neuron navigator 1 [Source:MGI Symbol;Acc:MGI:2183683]	6.61343	7.68852	8.04653	7.40948	6.81239	7.95309	8.16501	8.5254	7.77038	0.65725	0.0690829	0.272193
Tnpo1	238799	transportin 1 [Source:MGI Symbol;Acc:MGI:2681523]	8.93415	8.37552	7.91252	8.17151	8.25216	7.61001	8.70735	8.57137	8.73417	0.391336	0.178319	0.463739
Myod1	17927	myogenic differentiation 1 [Source:MGI Symbol;Acc:MGI:97275]	3.03188	3.55595	4.98499	4.16197	2.08556	4.2862	1.92548	4.82989	2.02491	-0.308007	0.667799	0.802609
Otog	18419	otogelin [Source:MGI Symbol;Acc:MGI:1202064]	1.9529	3.65407	3.03847	3.04322	2.41302	4.03788	0	1.48007	0.690579	-2.76337	0.000313098	0.0120693
Rnmt	67897	RNA (guanine-7-) methyltransferase [Source:MGI Symbol;Acc:MGI:1915147]	7.84551	7.42225	7.20092	7.21218	6.77013	6.63987	7.48826	7.11066	7.62091	0.174317	0.564789	0.791103
Kcnq1	16535	potassium voltage-gated channel_ subfamily Q_ member 1 [Source:MGI Symbol;Acc:MGI:108083]	3.15326	3.83232	4.10739	4.78444	3.68887	4.49799	4.10702	3.93706	3.06474	-0.269791	0.553381	0.784924
Srp14	20813	signal recognition particle 14 [Source:MGI Symbol;Acc:MGI:107169]	8.04299	8.63783	8.41007	8.01872	8.00128	8.57748	8.82597	8.77369	8.79526	0.486499	0.0257033	0.154694
6330409D20Rik	70730	RIKEN cDNA 6330409D20 gene [Source:MGI Symbol;Acc:MGI:1917980]	1.28437	1.40901	2.20417	1.77164	1.0576	2.49254	0	0.674949	1.15566	-1.48169	0.0940635	0.325388
Cdk9	107951	cyclin-dependent kinase 9 (CDC2-related kinase) [Source:MGI Symbol;Acc:MGI:1328368]	8.11573	7.85766	7.45937	7.78603	8.02543	7.69838	7.83447	7.77306	7.67392	-0.0858872	0.662705	0.80003
Tor2a	30933	torsin family 2_ member A [Source:MGI Symbol;Acc:MGI:1353596]	6.25507	6.6367	6.22816	5.30855	6.24072	6.39744	6.53598	6.35983	6.61473	0.251852	0.345615	0.653885
Fpgs	14287	folylpolyglutamyl synthetase [Source:MGI Symbol;Acc:MGI:95576]	6.28194	5.86087	5.78454	6.89853	6.74125	6.28777	6.00561	5.96448	6.22249	-0.284997	0.336968	0.643384
Mrtfb	239719	myocardin related transcription factor B [Source:MGI Symbol;Acc:MGI:3050795]	7.07941	7.00537	7.0122	7.23548	7.70489	7.04568	7.45183	7.34044	7.24235	0.142372	0.528852	0.784924
Cbx5	12419	chromobox 5 [Source:MGI Symbol;Acc:MGI:109372]	9.31361	8.7109	7.97592	8.49485	8.42553	7.7715	8.98104	8.92831	9.15044	0.469618	0.158849	0.43446
Odam	69592	odontogenic_ ameloblast asssociated [Source:MGI Symbol;Acc:MGI:1916842]	3.03188	2.36145	3.32484	0	0	0	2.72187	0	1.5068	-0.329071	0.737151	0.849558
Apobec3	80287	apolipoprotein B mRNA editing enzyme_ catalytic polypeptide 3 [Source:MGI Symbol;Acc:MGI:1933111]	4.6672	5.51412	5.91966	5.01737	5.19725	5.85984	5.7141	6.49954	5.92009	0.659531	0.0587175	0.248752
St6galnac1	20445	ST6 (alpha-N-acetyl-neuraminyl-2_3-beta-galactosyl-1_3)-N-acetylgalactosaminide alpha-2_6-sialyltransferase 1 [Source:MGI Symbol;Acc:MGI:1341826]	1.65701	0	2.20417	0	0	1.34628	0	1.13296	0	-0.872838	0.40505	0.708289
Taf7l	74469	TATA-box binding protein associated factor 7 like [Source:MGI Symbol;Acc:MGI:1921719]	0.780627	1.40901	1.48751	0	2.08556	0	0	1.13296	0	-1.06562	0.295292	0.607576
Sardh	192166	sarcosine dehydrogenase [Source:MGI Symbol;Acc:MGI:2183102]	5.05764	6.01655	4.25099	3.41383	2.90474	4.16738	6.20485	5.90827	6.32548	1.36887	0.0144985	0.110403
Vav2	22325	vav 2 oncogene [Source:MGI Symbol;Acc:MGI:102718]	5.59634	6.03488	5.28114	6.37661	5.83886	5.74004	6.07911	6.40115	6.04607	0.346087	0.19777	0.491004
Tex15	104271	testis expressed gene 15 [Source:MGI Symbol;Acc:MGI:1934816]	3.46601	3.55595	2.6808	3.04322	3.42401	2.84203	2.2981	1.13296	2.40532	-1.33792	0.016135	0.117839
Ppp2cb	19053	protein phosphatase 2 (formerly 2A)_ catalytic subunit_ beta isoform [Source:MGI Symbol;Acc:MGI:1321161]	8.43587	8.35012	7.98622	7.97786	8.30244	7.3069	8.78079	8.45602	8.60819	0.503069	0.0600982	0.252372
G0s2	14373	G0/G1 switch gene 2 [Source:MGI Symbol;Acc:MGI:1316737]	4.78458	7.63545	6.74737	5.93924	5.83886	5.30612	6.41817	7.59755	6.91548	0.653627	0.230381	0.527681
Dmap1	66233	DNA methyltransferase 1-associated protein 1 [Source:MGI Symbol;Acc:MGI:1913483]	6.71551	6.07086	5.96203	6.10022	5.66527	5.78109	6.11451	6.10864	6.4823	0.139946	0.632826	0.793052
Pla2g12b	69836	phospholipase A2_ group XIIB [Source:MGI Symbol;Acc:MGI:1917086]	1.28437	1.80046	0	0	0	2.84203	0	0	1.5068	-0.8633	0.405854	0.708289
Mcu	215999	mitochondrial calcium uniporter [Source:MGI Symbol;Acc:MGI:3026965]	5.86864	6.08852	7.42948	7.80172	7.98289	7.07898	6.50963	6.95982	6.17425	-0.625893	0.17574	0.459746
Oit3	18302	oncoprotein induced transcript 3 [Source:MGI Symbol;Acc:MGI:1201782]	2.1983	3.07895	2.6808	0	1.0576	2.03038	2.2981	2.52915	2.02491	0.0819213	0.903765	0.952931
Tex11	83558	testis expressed gene 11 [Source:MGI Symbol;Acc:MGI:1933237]	2.40797	2.36145	0	0	0	2.84203	0	0	0	-2.41366	0.0218295	0.140724
Bcr	110279	BCR activator of RhoGEF and GTPase [Source:MGI Symbol;Acc:MGI:88141]	7.84551	7.56152	7.33593	8.01872	8.50927	6.57132	7.62135	7.41797	7.92415	-0.0878535	0.813949	0.905334
Fxyd5	18301	FXYD domain-containing ion transport regulator 5 [Source:MGI Symbol;Acc:MGI:1201785]	4.99407	7.31383	6.92921	6.89853	7.8404	6.07318	7.7204	8.29272	7.84547	0.997725	0.0395806	0.197896
Kcnd1	16506	potassium voltage-gated channel_ Shal-related family_ member 1 [Source:MGI Symbol;Acc:MGI:96671]	3.15326	3.55595	2.20417	1.77164	0	2.49254	3.67291	3.69274	3.91843	1.14305	0.0660175	0.266415
Tfcp2	21422	transcription factor CP2 [Source:MGI Symbol;Acc:MGI:98509]	6.38467	5.88128	6.22816	6.10022	6.11129	5.89766	5.91483	6.00525	5.93464	-0.164311	0.457868	0.758966
Pou6f2	218030	POU domain_ class 6_ transcription factor 2 [Source:MGI Symbol;Acc:MGI:2443631]	4.06981	3.74595	4.61191	3.41383	2.08556	4.68263	0.641293	1.75965	0.690579	-3.15623	5.17373732827733e-06	0.000971068
Pou6f1	19009	POU domain_ class 6_ transcription factor 1 [Source:MGI Symbol;Acc:MGI:102935]	5.75817	5.75429	6.42274	7.13993	7.57998	6.61738	6.18279	6.46099	6.22249	-0.387754	0.351742	0.660061
Ubp1	22221	upstream binding protein 1 [Source:MGI Symbol;Acc:MGI:104889]	8.78483	8.01829	8.33145	8.90405	8.84745	8.49969	8.18179	8.3091	8.30354	-0.326175	0.174006	0.457326
Nuak2	74137	NUAK family_ SNF1-like kinase_ 2 [Source:MGI Symbol;Acc:MGI:1921387]	6.74478	5.96012	5.63544	6.29023	6.83989	5.821	5.92815	5.74135	6.17425	-0.337672	0.305715	0.615725
Cilk1	56542	ciliogenesis associated kinase 1 [Source:MGI Symbol;Acc:MGI:1934157]	6.82917	6.49824	6.32873	6.19835	6.04195	6.31598	6.73861	6.64423	6.86318	0.342648	0.148796	0.419357
Sdhb	67680	succinate dehydrogenase complex_ subunit B_ iron sulfur (Ip) [Source:MGI Symbol;Acc:MGI:1914930]	9.27568	9.30135	9.5912	8.44575	8.39805	9.48222	9.32995	9.21423	9.30125	0.12305	0.689636	0.815957
Cox4i2	84682	cytochrome c oxidase subunit 4I2 [Source:MGI Symbol;Acc:MGI:2135755]	3.15326	3.55595	3.32484	1.77164	1.0576	2.03038	3.14342	3.39844	3.97585	0.765017	0.195894	0.488409
Snap47	67826	synaptosomal-associated protein_ 47 [Source:MGI Symbol;Acc:MGI:1915076]	6.57049	6.66051	5.46914	5.88133	6.24072	5.12666	6.77593	6.5371	6.76887	0.569965	0.107008	0.349332
Wnt3a	22416	wingless-type MMTV integration site family_ member 3A [Source:MGI Symbol;Acc:MGI:98956]	4.44748	5.12676	5.40915	7.03759	6.21994	6.28777	4.58188	4.5649	5.45862	-1.00238	0.048915	0.223904
Kdsr	70750	3-ketodihydrosphingosine reductase [Source:MGI Symbol;Acc:MGI:1918000]	7.22497	7.95231	7.94457	8.33145	8.54313	8.18489	7.83447	7.95053	7.91317	-0.178379	0.532273	0.784924
Vps4b	20479	vacuolar protein sorting 4B [Source:MGI Symbol;Acc:MGI:1100499]	8.6877	8.90275	8.45526	8.5701	9.13515	8.72151	9.03129	9.0388	9.16594	0.310485	0.112998	0.360276
Rps25	75617	ribosomal protein S25 [Source:MGI Symbol;Acc:MGI:1922867]	9.48238	9.96477	9.59457	9.9491	10.1087	9.51605	10.2996	10.1116	10.2789	0.438559	0.0339737	0.181066
Nxf2	83454	nuclear RNA export factor 2 [Source:MGI Symbol;Acc:MGI:1933192]	0.780627	1.40901	0	0	0	1.34628	0	0	0.690579	-0.899959	0.39468	0.699921
Tafazzin	66826	tafazzin_ phospholipid-lysophospholipid transacylase [Source:MGI Symbol;Acc:MGI:109626]	7.87669	7.5741	7.94457	8.33145	8.11257	8.12237	7.44721	7.7612	7.75406	-0.341008	0.112735	0.35972
Kif19a	286942	kinesin family member 19A [Source:MGI Symbol;Acc:MGI:2447024]	2.40797	2.93021	4.10739	1.77164	2.41302	3.12314	2.2981	3.55308	2.40532	-0.0935764	0.875642	0.932282
Aldh3a2	11671	aldehyde dehydrogenase family 3_ subfamily A2 [Source:MGI Symbol;Acc:MGI:1353452]	7.05625	7.17198	7.20092	7.30321	7.3977	7.06243	7.66179	7.69629	7.36562	0.381671	0.0369014	0.189794
Zmynd10	114602	zinc finger_ MYND domain containing 10 [Source:MGI Symbol;Acc:MGI:2387863]	1.28437	0.870088	2.6808	1.77164	1.0576	3.35831	0	2.52915	0.690579	-0.645155	0.474059	0.768457
Tmem115	56395	transmembrane protein 115 [Source:MGI Symbol;Acc:MGI:1930765]	6.7829	6.71836	6.64706	7.13993	7.46105	6.37079	7.00695	6.96671	7.00784	0.0959292	0.71983	0.836949
Hyal2	15587	hyaluronoglucosaminidase 2 [Source:MGI Symbol;Acc:MGI:1196334]	7.35718	7.23675	6.92921	6.60847	7.34109	6.19968	7.48826	7.29184	7.69544	0.47716	0.103992	0.34393
Ifrd2	15983	interferon-related developmental regulator 2 [Source:MGI Symbol;Acc:MGI:1316708]	7.82282	6.90929	6.64706	6.86904	7.05462	6.90421	7.13885	6.75196	7.20081	-0.0558386	0.85267	0.92013
Hyal1	15586	hyaluronoglucosaminidase 1 [Source:MGI Symbol;Acc:MGI:96298]	6.39701	5.88128	6.157	7.08967	6.397	6.03975	5.8463	5.99179	5.92009	-0.438942	0.12918	0.388145
Tusc2	80385	tumor suppressor 2_ mitochondrial calcium regulator [Source:MGI Symbol;Acc:MGI:1931086]	6.59212	6.61249	6.62086	6.49719	6.26121	6.39744	6.60397	6.49	6.76073	0.117744	0.549625	0.784924
Nprl2	56032	NPR2 like_ GATOR1 complex subunit [Source:MGI Symbol;Acc:MGI:1914482]	6.49212	6.58788	6.29598	6.10022	6.53799	6.00552	6.39916	6.01859	6.37967	-0.09708	0.677265	0.807812
Slc38a3	76257	solute carrier family 38_ member 3 [Source:MGI Symbol;Acc:MGI:1923507]	6.33422	6.22249	6.22816	6.37661	6.01807	6.19968	5.98025	5.74135	6.46235	-0.138471	0.567201	0.793052
Cacna2d2	56808	calcium channel_ voltage-dependent_ alpha 2/delta subunit 2 [Source:MGI Symbol;Acc:MGI:1929813]	4.39921	4.06417	5.52673	4.3445	3.91256	4.16738	3.60816	4.52807	3.79624	-0.455487	0.303469	0.614363
Rassf1	56289	Ras association (RalGDS/AF-6) domain family member 1 [Source:MGI Symbol;Acc:MGI:1928386]	4.92756	5.28827	4.81048	5.69218	5.53673	4.99328	6.07911	6.09612	5.90538	0.804604	0.00269413	0.041907
Epn3	71889	epsin 3 [Source:MGI Symbol;Acc:MGI:1919139]	7.38223	7.77284	7.60016	8.05846	8.3841	8.17722	7.62953	7.7612	7.88722	-0.168614	0.519147	0.784924
Rnf112	22671	ring finger protein 112 [Source:MGI Symbol;Acc:MGI:106611]	1.9529	3.55595	2.20417	2.54321	0	2.03038	1.42179	2.67104	3.51562	0.378931	0.618674	0.793052
Slc3a2	17254	solute carrier family 3 (activators of dibasic and neutral amino acid transport)_ member 2 [Source:MGI Symbol;Acc:MGI:96955]	9.52236	9.18717	7.76477	8.27634	8.49204	7.63262	9.17931	8.61373	9.13634	0.334149	0.427948	0.728549
Nxf1	53319	nuclear RNA export factor 1 [Source:MGI Symbol;Acc:MGI:1858330]	9.17177	8.68791	8.53461	8.93996	8.89738	8.68953	8.82241	8.66764	8.77518	-0.0806585	0.672271	0.805032
Stx5a	56389	syntaxin 5A [Source:MGI Symbol;Acc:MGI:1928483]	6.54853	6.58788	6.84115	6.98357	6.8262	6.70531	6.91626	6.92483	6.84018	0.155978	0.403761	0.707674
Slc47a1	67473	solute carrier family 47_ member 1 [Source:MGI Symbol;Acc:MGI:1914723]	3.3691	3.99095	4.71461	5.75802	4.96722	5.30612	2.59396	4.67006	3.16689	-1.06381	0.0661149	0.266559
Pifo	100503311	primary cilia formation [Source:MGI Symbol;Acc:MGI:1923670]	1.9529	1.80046	2.20417	2.54321	1.0576	3.35831	0	0	0	-3.4948	0.000400939	0.0139475
Tnfrsf13b	57916	tumor necrosis factor receptor superfamily_ member 13b [Source:MGI Symbol;Acc:MGI:1889411]	2.40797	4.13385	4.38159	4.16197	5.06368	3.35831	4.47701	5.29199	4.27932	0.616916	0.241236	0.541598
Spire2	234857	spire type actin nucleation factor 2 [Source:MGI Symbol;Acc:MGI:2446256]	3.26522	3.83232	4.25099	3.41383	3.68887	4.59326	3.39443	3.93706	4.18508	-0.0183577	0.965482	0.976727
Prox1	19130	prospero homeobox 1 [Source:MGI Symbol;Acc:MGI:97772]	3.79927	3.83232	4.38159	4.65216	3.42401	4.76679	5.04021	4.85984	4.08425	0.558097	0.173237	0.456238
Raver1	71766	ribonucleoprotein_ PTB-binding 1 [Source:MGI Symbol;Acc:MGI:1919016]	0	0	0	0	0	0	0	0	0	0	1	1
2610507B11Rik	72503	RIKEN cDNA 2610507B11 gene [Source:MGI Symbol;Acc:MGI:1919753]	9.41571	9.34056	9.90531	9.51683	9.9615	9.35885	9.38171	9.85151	9.68807	0.0471432	0.836022	0.919894
AI597479	98404	expressed sequence AI597479 [Source:MGI Symbol;Acc:MGI:2138299]	7.28597	6.83801	6.92921	6.37661	6.77013	6.49935	7.17283	7.14146	7.29406	0.370867	0.12267	0.377885
Tmem86a	67893	transmembrane protein 86A [Source:MGI Symbol;Acc:MGI:1915143]	5.33925	6.64865	6.12005	5.55072	5.9184	5.69779	7.30125	7.01409	7.00094	1.14304	0.000311742	0.0120693
Optc	269120	opticin [Source:MGI Symbol;Acc:MGI:2151113]	2.75339	1.40901	2.20417	3.95295	3.27079	3.56046	2.4536	3.39844	1.5068	-0.379525	0.563462	0.789903
Tex14	83560	testis expressed gene 14 [Source:MGI Symbol;Acc:MGI:1933227]	3.03188	3.83232	3.32484	3.41383	2.08556	4.68263	1.69551	0	2.02491	-2.29219	0.00110149	0.025264
Ifi35	70110	interferon-induced protein 35 [Source:MGI Symbol;Acc:MGI:1917360]	5.26039	6.1232	6.29598	6.19835	6.55469	5.97045	6.28988	6.74395	6.4216	0.386837	0.203612	0.498289
Rdm1	66599	RAD52 motif 1 [Source:MGI Symbol;Acc:MGI:1913849]	6.15688	6.6367	6.79502	6.41794	6.34036	6.57132	6.58727	6.69495	6.66796	0.159011	0.455558	0.756624
Nedd8	18002	neural precursor cell expressed_ developmentally down-regulated gene 8 [Source:MGI Symbol;Acc:MGI:97301]	9.2923	9.17068	8.71266	8.47541	8.64017	8.55399	9.39015	9.30682	9.44542	0.528021	0.028599	0.164115
Gosr1	53334	golgi SNAP receptor complex member 1 [Source:MGI Symbol;Acc:MGI:1858260]	7.27264	7.29114	7.28677	7.3251	7.61224	7.04568	7.36632	7.74525	7.69544	0.292818	0.139022	0.40503
Mrpl52	68836	mitochondrial ribosomal protein L52 [Source:MGI Symbol;Acc:MGI:1916086]	8.04299	8.06363	7.91252	8.19547	7.85395	7.90748	8.26814	7.81187	8.09908	0.073396	0.681221	0.809873
Spaca7	78634	sperm acrosome associated 7 [Source:MGI Symbol;Acc:MGI:1925884]	0	0.870088	1.48751	1.77164	1.66126	1.34628	0	0.674949	0	-1.58751	0.12029	0.373657
Kansl3	226976	KAT8 regulatory NSL complex subunit 3 [Source:MGI Symbol;Acc:MGI:1918055]	7.87227	7.62943	7.28677	7.87774	8.12938	7.51588	7.87974	7.89014	7.85315	0.125606	0.5692	0.793052
Eya4	14051	EYA transcriptional coactivator and phosphatase 4 [Source:MGI Symbol;Acc:MGI:1337104]	4.92756	5.16054	6.29598	5.55072	4.27687	5.69779	5.36808	5.64144	4.92926	-0.0822931	0.842754	0.92013
Ebf3	13593	early B cell factor 3 [Source:MGI Symbol;Acc:MGI:894289]	3.94088	5.43351	5.06492	3.41383	2.90474	4.8463	5.15798	6.00525	4.64058	0.803751	0.13687	0.401775
Uckl1os	100271841	uridine-cytidine kinase 1-like 1_ opposite strand [Source:MGI Symbol;Acc:MGI:3801877]	5.38953	5.12676	7.10965	6.57232	4.86385	7.84109	1.42179	4.32836	3.51562	-2.78428	3.80171634402058e-05	0.00336179
Myt1	17932	myelin transcription factor 1 [Source:MGI Symbol;Acc:MGI:1100535]	3.15326	3.65407	4.71461	2.54321	2.08556	4.8463	0	1.75965	0	-3.24361	6.21740871629053e-05	0.00452128
Faf1	14084	Fas-associated factor 1 [Source:MGI Symbol;Acc:MGI:109419]	8.07022	8.12908	7.91252	7.90706	8.23154	7.86992	8.26552	8.00515	8.37464	0.189768	0.281435	0.593172
Gm266	212539	predicted gene 266 [Source:MGI Symbol;Acc:MGI:2685112]	1.65701	3.74595	2.6808	0	1.66126	1.34628	3.85134	4.04527	4.13555	1.6321	0.0122827	0.100596
Tsacc	76927	TSSK6 activating co-chaperone [Source:MGI Symbol;Acc:MGI:1924177]	3.64224	3.07895	3.56368	3.95295	3.91256	4.59326	3.46925	3.55308	3.26229	-0.409775	0.340754	0.647588
Mettl16	67493	methyltransferase like 16 [Source:MGI Symbol;Acc:MGI:1914743]	7.64279	7.38701	7.47408	7.46967	7.21023	7.02874	7.21148	7.2697	7.42352	-0.0801379	0.68549	0.81274
Dazl	13164	deleted in azoospermia-like [Source:MGI Symbol;Acc:MGI:1342328]	2.1983	2.36145	0	0	0	2.03038	0	1.48007	0.690579	-0.875011	0.376342	0.686083
Apol7a	75761	apolipoprotein L 7a [Source:MGI Symbol;Acc:MGI:1923011]	2.75339	3.83232	5.58211	5.21787	7.47866	6.28777	3.85134	4.24003	4.03107	-1.68128	0.0169488	0.121443
Pigyl	66268	phosphatidylinositol glycan anchor biosynthesis_ class Y-like [Source:MGI Symbol;Acc:MGI:1913518]	5.90366	6.58788	6.0432	6.19835	6.37837	5.69779	6.50074	6.66133	6.54055	0.394277	0.118048	0.36969
Rbm25	67039	RNA binding motif protein 25 [Source:MGI Symbol;Acc:MGI:1914289]	12.0784	10.9919	10.9526	11.7387	11.013	11.9306	10.8919	10.5725	10.7011	-0.782781	0.0141834	0.108966
Psen2	19165	presenilin 2 [Source:MGI Symbol;Acc:MGI:109284]	6.69567	7.4769	6.6728	6.33407	6.4515	6.70531	7.10992	7.12922	7.22469	0.364217	0.198326	0.491316
Acaa1b	235674	acetyl-Coenzyme A acyltransferase 1B [Source:MGI Symbol;Acc:MGI:3605455]	1.9529	4.78077	2.6808	1.77164	3.09934	1.34628	2.2981	3.22521	3.85863	0.0718872	0.922282	0.96347
Plcd1	18799	phospholipase C_ delta 1 [Source:MGI Symbol;Acc:MGI:97614]	6.76396	7.40825	7.51734	7.52745	7.74907	7.53999	7.70113	7.50583	7.8646	0.25427	0.304639	0.615725
Fads1	76267	fatty acid desaturase 1 [Source:MGI Symbol;Acc:MGI:1923517]	8.08936	7.83692	6.36075	5.99492	6.43356	6.07318	8.02632	7.69214	7.9566	0.785007	0.106034	0.347645
Lmbr1	56873	limb region 1 [Source:MGI Symbol;Acc:MGI:1861746]	6.19978	6.35969	6.59416	6.33407	6.61959	6.78819	6.67681	6.8068	6.35824	0.136261	0.548993	0.784924
Tnfrsf22	79202	tumor necrosis factor receptor superfamily_ member 22 [Source:MGI Symbol;Acc:MGI:1930270]	3.15326	3.33707	4.38159	4.50652	4.63182	2.49254	3.31551	3.6246	3.97585	-0.252184	0.619163	0.793052
Cars	27267	cysteinyl-tRNA synthetase [Source:MGI Symbol;Acc:MGI:1351477]	9.09241	8.50607	8.46266	8.63287	7.98289	9.37234	8.6381	7.83467	8.43219	-0.396176	0.234222	0.533136
Phlda2	22113	pleckstrin homology like domain_ family A_ member 2 [Source:MGI Symbol;Acc:MGI:1202307]	4.85784	4.64417	2.6808	1.77164	2.08556	1.34628	4.64779	4.04527	4.45112	0.720699	0.308519	0.618277
Asz1	74068	ankyrin repeat_ SAM and basic leucine zipper domain containing 1 [Source:MGI Symbol;Acc:MGI:1921318]	1.65701	1.40901	1.48751	0	0	0	0.641293	0	0.690579	-0.853911	0.406352	0.708289
Wnt2	22413	wingless-type MMTV integration site family_ member 2 [Source:MGI Symbol;Acc:MGI:98954]	2.89935	4.06417	4.90037	2.54321	4.42948	3.8956	6.06712	6.16969	5.2649	1.85683	5.94911351872042e-05	0.00442633
Gabra1	14394	gamma-aminobutyric acid (GABA) A receptor_ subunit alpha 1 [Source:MGI Symbol;Acc:MGI:95613]	1.9529	2.36145	1.48751	2.54321	0	2.03038	0	0.674949	0.690579	-2.01079	0.0279593	0.161955
Grid2ip	170935	glutamate receptor_ ionotropic_ delta 2 (Grid2) interacting protein 1 [Source:MGI Symbol;Acc:MGI:2176213]	2.1983	3.33707	4.10739	3.70842	5.10959	4.76679	2.59396	3.99218	3.51562	-0.654771	0.277825	0.58896
Kdelr3	105785	KDEL (Lys-Asp-Glu-Leu) endoplasmic reticulum protein retention receptor 3 [Source:MGI Symbol;Acc:MGI:2145953]	2.59099	5.56546	5.2126	3.41383	2.90474	3.8956	7.27543	7.07918	6.59654	2.4746	2.91681182516549e-05	0.0028441
Cfap97d1	75437	CFAP97 domain containing 1 [Source:MGI Symbol;Acc:MGI:1922687]	0	0.870088	0	2.54321	0	2.03038	0	0	0	-1.63215	0.12161	0.375668
Apip	56369	APAF1 interacting protein [Source:MGI Symbol;Acc:MGI:1926788]	4.78458	5.86087	5.63544	5.39387	4.86385	5.97045	5.77436	5.77317	5.28776	0.152139	0.658727	0.79758
Pdhx	27402	pyruvate dehydrogenase complex_ component X [Source:MGI Symbol;Acc:MGI:1351627]	7.06401	6.85873	7.33593	6.45811	6.397	7.04568	6.43693	6.5371	6.55945	-0.386228	0.129728	0.388865
Vac14	234729	Vac14 homolog (S. cerevisiae) [Source:MGI Symbol;Acc:MGI:2157980]	6.79227	6.60024	6.48217	6.33407	6.34036	5.89766	6.73103	6.49954	6.78502	0.227706	0.346962	0.655573
Mcoln2	68279	mucolipin 2 [Source:MGI Symbol;Acc:MGI:1915529]	2.40797	4.20032	3.56368	2.54321	3.68887	3.12314	3.67291	4.19375	3.66274	0.449383	0.359207	0.668599
Slc5a1	20537	solute carrier family 5 (sodium/glucose cotransporter)_ member 1 [Source:MGI Symbol;Acc:MGI:107678]	3.72289	5.9014	4.50134	5.30855	5.23917	4.8463	4.67965	5.57077	5.57467	0.251653	0.581597	0.793052
Akt1s1	67605	AKT1 substrate 1 (proline-rich) [Source:MGI Symbol;Acc:MGI:1914855]	7.54636	7.78913	8.29048	7.61889	8.23672	7.78165	7.82381	7.94006	7.9205	-0.0096024	0.966804	0.977446
Tbrg1	21376	transforming growth factor beta regulated gene 1 [Source:MGI Symbol;Acc:MGI:1100877]	8.57544	8.00905	7.85747	8.01872	8.39341	8.31636	8.49099	8.20795	8.43731	0.159684	0.463829	0.760282
Panx3	208098	pannexin 3 [Source:MGI Symbol;Acc:MGI:1918881]	5.08841	4.38312	5.87601	1.77164	3.91256	4.03788	3.39443	3.47783	3.85863	-1.021	0.0796513	0.296629
Adssl1	11565	adenylosuccinate synthetase like 1 [Source:MGI Symbol;Acc:MGI:87947]	8.20267	7.96193	10.696	9.48801	9.02566	10.7721	6.28988	8.79128	6.531	-1.86262	0.00392305	0.0517944
Cfap161	75556	cilia and flagella associated protein 161 [Source:MGI Symbol;Acc:MGI:1922806]	1.65701	2.93021	2.20417	2.54321	2.08556	3.35831	1.08369	1.48007	0	-1.9321	0.0118381	0.0986046
Brf1	72308	BRF1_ RNA polymerase III transcription initiation factor 90 kDa subunit [Source:MGI Symbol;Acc:MGI:1919558]	8.20618	7.50347	7.51734	7.87774	7.86068	7.59858	7.6336	7.48195	7.41835	-0.270693	0.223621	0.520636
Vipr2	22355	vasoactive intestinal peptide receptor 2 [Source:MGI Symbol;Acc:MGI:107166]	2.40797	2.57692	3.03847	3.04322	1.0576	4.2862	2.83935	3.0283	2.83579	-0.0774418	0.90086	0.950585
Odc1	18263	ornithine decarboxylase_ structural 1 [Source:MGI Symbol;Acc:MGI:97402]	9.9263	8.48623	7.10965	6.37661	7.45217	7.34846	9.0282	8.31721	8.96438	0.455237	0.455893	0.757048
Thg1l	66628	tRNA-histidine guanylyltransferase 1-like (S. cerevisiae) [Source:MGI Symbol;Acc:MGI:1913878]	7.09465	6.45806	5.68687	6.15012	6.11129	6.03975	6.81231	6.59166	6.77697	0.37621	0.241041	0.541441
Adam19	11492	a disintegrin and metallopeptidase domain 19 (meltrin beta) [Source:MGI Symbol;Acc:MGI:105377]	5.14804	6.14023	6.45276	5.75802	5.50272	6.19968	7.18952	7.5931	6.58736	1.23735	0.000423425	0.0144031
Pabpc4	230721	poly(A) binding protein_ cytoplasmic 4 [Source:MGI Symbol;Acc:MGI:2385206]	7.74771	7.18845	8.34752	7.77016	7.11214	8.6678	6.81231	7.24721	7.01471	-0.854332	0.0202142	0.134797
Exoc3l2	74463	exocyst complex component 3-like 2 [Source:MGI Symbol;Acc:MGI:1921713]	4.89312	5.37716	5.14065	4.9056	5.10959	4.99328	5.69864	5.55255	5.21808	0.41842	0.120064	0.373218
Zfp296	63872	zinc finger protein 296 [Source:MGI Symbol;Acc:MGI:1926956]	5.63853	5.68634	4.98499	5.88133	6.04195	4.2862	4.67965	4.52807	5.24168	-0.683039	0.0800029	0.297499
Plin5	66968	perilipin 5 [Source:MGI Symbol;Acc:MGI:1914218]	1.28437	3.55595	2.6808	0	2.67973	3.73774	2.72187	3.13011	2.40532	-0.0330789	0.960308	0.976727
Sugp1	70616	SURP and G patch domain containing 1 [Source:MGI Symbol;Acc:MGI:1917866]	7.45487	7.14692	6.95041	7.23548	7.48738	7.24955	7.36142	6.93189	7.31646	-0.0562557	0.788032	0.886322
Dmrtc2	71241	doublesex and mab-3 related transcription factor like family C2 [Source:MGI Symbol;Acc:MGI:1918491]	0.780627	1.40901	0	0	2.08556	3.35831	0	0	0	-2.59295	0.0131685	0.104342
Gm5893	545936	predicted gene 5893 [Source:MGI Symbol;Acc:MGI:3645761]	1.28437	1.40901	2.20417	0	1.66126	3.35831	0	0	0	-3.06362	0.00257598	0.040693
Dhdh	71755	dihydrodiol dehydrogenase (dimeric) [Source:MGI Symbol;Acc:MGI:1919005]	5.53064	7.4361	6.77139	5.82099	5.3195	6.70531	6.11451	7.047	5.79805	-0.0428081	0.92981	0.96695
Zfp790	233056	zinc finger protein 790 [Source:MGI Symbol;Acc:MGI:1923431]	4.9612	5.34813	5.52673	5.75802	6.37837	5.3613	5.91483	6.13337	5.86036	0.352941	0.291932	0.60396
Cpb1	76703	carboxypeptidase B1 (tissue) [Source:MGI Symbol;Acc:MGI:1923953]	2.1983	2.57692	0	2.54321	2.41302	1.34628	0	1.13296	0	-2.22993	0.0139821	0.108066
Slc25a41	103775	solute carrier family 25_ member 41 [Source:MGI Symbol;Acc:MGI:2144215]	1.65701	0	2.20417	1.77164	2.08556	2.84203	0.641293	0	0.690579	-2.01257	0.0297973	0.168388
Fsd1	240121	fibronectin type 3 and SPRY domain-containing protein [Source:MGI Symbol;Acc:MGI:1934858]	2.40797	2.10806	2.6808	1.77164	2.41302	2.84203	1.42179	1.75965	0	-1.4315	0.0477797	0.220922
Pinlyp	641361	phospholipase A2 inhibitor and LY6/PLAUR domain containing [Source:MGI Symbol;Acc:MGI:3615324]	7.07941	8.37911	3.76853	3.04322	3.91256	3.35831	8.32968	6.71966	8.10553	1.0813	0.245415	0.546549
Fuz	70300	fuzzy planar cell polarity protein [Source:MGI Symbol;Acc:MGI:1917550]	5.08841	4.20032	5.14065	5.01737	5.19725	5.51521	5.08848	5.24738	4.8393	0.00929689	0.977279	0.984406
Sptbn4	80297	spectrin beta_ non-erythrocytic 4 [Source:MGI Symbol;Acc:MGI:1890574]	4.06981	3.99095	3.76853	2.54321	3.27079	4.8463	2.94799	3.0283	3.43602	-0.817631	0.0875028	0.31277
Pgam1	18648	phosphoglycerate mutase 1 [Source:MGI Symbol;Acc:MGI:97552]	4.92756	4.49327	4.81048	3.41383	5.06368	3.8956	4.51282	4.85984	4.56776	0.0634563	0.864318	0.924577
Evi5	14020	ecotropic viral integration site 5 [Source:MGI Symbol;Acc:MGI:104736]	7.83647	8.19168	8.01669	8.09714	8.63233	8.2001	8.55035	8.37279	8.4037	0.25771	0.228285	0.524779
Evi5l	213027	ecotropic viral integration site 5 like [Source:MGI Symbol;Acc:MGI:2442167]	5.92086	6.62465	7.12837	7.16442	7.01898	6.44929	6.4087	6.87437	6.96595	0.00274913	0.993088	0.995477
Snapc2	102209	small nuclear RNA activating complex_ polypeptide 2 [Source:MGI Symbol;Acc:MGI:1914861]	5.75817	5.28827	4.90037	6.04853	5.81134	3.8956	5.69864	5.64144	5.47862	0.169028	0.669269	0.803522
Git1	216963	GIT ArfGAP 1 [Source:MGI Symbol;Acc:MGI:1927140]	7.80903	7.45665	7.81187	7.99161	8.3841	7.36205	7.99501	8.22531	8.0194	0.238707	0.358207	0.66781
Gltp	56356	glycolipid transfer protein [Source:MGI Symbol;Acc:MGI:1929253]	9.48093	10.7169	10.7931	11.2279	11.6927	10.579	10.5636	10.9769	11.103	0.00595572	0.988099	0.992299
Bnip2	12175	BCL2/adenovirus E1B interacting protein 2 [Source:MGI Symbol;Acc:MGI:109327]	8.73222	8.90275	8.81444	8.47541	8.38877	8.58908	9.18209	9.25283	9.12052	0.518594	0.00307159	0.0447905
Ccnt1	12455	cyclin T1 [Source:MGI Symbol;Acc:MGI:1328363]	8.77304	8.425	8.23108	8.69302	8.88753	8.81342	8.58651	8.37798	8.58069	-0.137309	0.495476	0.784924
Scarf2	224024	scavenger receptor class F_ member 2 [Source:MGI Symbol;Acc:MGI:1858430]	5.41403	5.99799	5.68687	3.41383	4.80925	5.12666	7.43326	7.16564	7.12669	1.90364	1.39140985614702e-06	0.000393289
4930579F01Rik	67741	RIKEN cDNA 4930579F01 gene [Source:MGI Symbol;Acc:MGI:1914991]	0.780627	0.870088	0	0	0	0	0	0.674949	0	-0.383341	0.704933	0.825673
Brms1l	52592	breast cancer metastasis-suppressor 1-like [Source:MGI Symbol;Acc:MGI:1196337]	6.25507	6.43063	6.511	6.04853	6.17746	6.259	6.41817	6.60055	6.62374	0.256323	0.200297	0.493497
Med15	94112	mediator complex subunit 15 [Source:MGI Symbol;Acc:MGI:2137379]	7.88985	7.27581	7.1651	7.72148	7.72715	7.49135	7.69724	7.6196	7.59823	0.0679024	0.754967	0.862659
Dhdds	67422	dehydrodolichyl diphosphate synthase [Source:MGI Symbol;Acc:MGI:1914672]	7.16128	6.88928	6.95041	7.44988	7.86738	6.52374	7.25442	7.31904	7.40273	0.119222	0.692503	0.818259
Crybg2	230806	crystallin beta-gamma domain containing 2 [Source:MGI Symbol;Acc:MGI:1334463]	8.20267	7.94264	7.8462	8.30966	9.21608	8.2594	7.82024	7.55242	8.02281	-0.551445	0.0912026	0.32016
Ubxn11	67586	UBX domain protein 11 [Source:MGI Symbol;Acc:MGI:1914836]	2.89935	3.45066	4.10739	4.16197	3.42401	4.2862	2.94799	2.91876	3.26229	-0.711158	0.123976	0.379716
Mogat1	68393	monoacylglycerol O-acyltransferase 1 [Source:MGI Symbol;Acc:MGI:1915643]	2.40797	5.05672	2.6808	0	0	2.49254	1.69551	3.6246	2.22761	-0.373738	0.675118	0.806446
Tex22	75671	testis expressed gene 22 [Source:MGI Symbol;Acc:MGI:1922921]	0.780627	2.57692	1.48751	1.77164	0	3.12314	0	0	0	-2.89619	0.00498228	0.0594146
Wnt8a	20890	wingless-type MMTV integration site family_ member 8A [Source:MGI Symbol;Acc:MGI:107924]	0.780627	3.07895	2.20417	0	1.66126	0	0.641293	2.37178	3.35177	0.700857	0.428681	0.729356
Tjap1	74094	tight junction associated protein 1 [Source:MGI Symbol;Acc:MGI:1921344]	6.77346	6.3154	7.21851	8.15938	8.32208	7.18984	6.62048	6.88897	6.85556	-0.680908	0.110631	0.356045
Ehf	13661	ets homologous factor [Source:MGI Symbol;Acc:MGI:1270840]	5.81446	7.40825	6.72294	6.33407	6.78435	6.86657	7.16722	7.44292	7.84931	0.757994	0.0286775	0.164385
Nanog	71950	Nanog homeobox [Source:MGI Symbol;Acc:MGI:1919200]	2.59099	2.57692	2.6808	2.54321	2.90474	4.03788	0.641293	1.13296	0	-2.9181	0.00016695	0.00839806
Rpl15	66480	ribosomal protein L15 [Source:MGI Symbol;Acc:MGI:1913730]	7.99913	7.81057	7.83485	7.94995	7.95801	7.56371	8.53302	8.36237	8.56441	0.625875	0.000171653	0.00848189
Tmem167	66074	transmembrane protein 167 [Source:MGI Symbol;Acc:MGI:1913324]	8.44482	8.43193	8.29048	7.70488	7.9134	8.15397	8.97463	8.76975	8.87665	0.682159	0.00159339	0.0313555
Steap4	117167	STEAP family member 4 [Source:MGI Symbol;Acc:MGI:1923560]	6.43342	8.69945	7.36779	6.24503	6.01807	5.41445	8.15937	8.4338	8.05314	0.989101	0.089652	0.317395
Mplkip	66308	M-phase specific PLK1 intereacting protein [Source:MGI Symbol;Acc:MGI:1913558]	6.09762	5.96012	5.58211	6.19835	5.9691	5.74004	6.26909	5.78882	6.16193	0.14623	0.540988	0.784924
Kif11	16551	kinesin family member 11 [Source:MGI Symbol;Acc:MGI:1098231]	8.72244	7.90327	6.45276	5.39387	5.01626	6.19968	7.85554	7.03393	8.23464	0.501755	0.442362	0.742759
Rpa3	68240	replication protein A3 [Source:MGI Symbol;Acc:MGI:1915490]	7.16128	6.67226	5.40915	5.69218	5.56995	5.51521	7.2702	6.64423	7.06849	0.797025	0.0648887	0.263715
Mlkl	74568	mixed lineage kinase domain-like [Source:MGI Symbol;Acc:MGI:1921818]	4.06981	5.05672	3.32484	4.16197	3.09934	4.49799	5.32844	5.49646	5.41776	1.19866	0.00456278	0.0564976
Phox2b	18935	paired-like homeobox 2b [Source:MGI Symbol;Acc:MGI:1100882]	3.15326	3.83232	3.03847	1.77164	1.0576	3.73774	0	2.19511	1.5068	-1.72529	0.0260861	0.15605
Tnpo3	320938	transportin 3 [Source:MGI Symbol;Acc:MGI:1196412]	9.47075	8.88265	8.65572	8.81405	8.83383	8.78847	8.82241	8.64417	8.91202	-0.139102	0.539612	0.784924
Ttll5	320244	tubulin tyrosine ligase-like family_ member 5 [Source:MGI Symbol;Acc:MGI:2443657]	6.05152	5.81918	5.831	5.88133	5.56995	6.22965	5.75953	5.70881	6.04607	-0.0651195	0.786313	0.884912
Zfp715	69930	zinc finger protein 715 [Source:MGI Symbol;Acc:MGI:1917180]	6.22769	6.28509	5.96203	5.99492	6.32098	6.28777	6.33058	6.2623	6.18646	0.0582727	0.772224	0.873798
Retn	57264	resistin [Source:MGI Symbol;Acc:MGI:1888506]	4.24389	9.98612	8.47002	5.1211	7.07791	6.10586	7.57975	8.72977	8.03636	0.0912891	0.908388	0.955745
Acp4	100503991	acid phosphatase 4 [Source:MGI Symbol;Acc:MGI:3644563]	2.40797	0	1.48751	2.54321	1.66126	2.03038	0.641293	1.48007	0.690579	-1.09453	0.20199	0.495956
Cdh23	22295	cadherin 23 (otocadherin) [Source:MGI Symbol;Acc:MGI:1890219]	3.64224	3.99095	5.06492	3.04322	3.27079	4.92166	1.42179	3.22521	1.5068	-1.90925	0.00227651	0.0381447
Rps5	20103	ribosomal protein S5 [Source:MGI Symbol;Acc:MGI:1097682]	12.4154	12.482	11.9937	12.5989	12.8097	12.0907	12.7152	12.2348	12.7525	0.158249	0.512651	0.784924
Podnl1	244550	podocan-like 1 [Source:MGI Symbol;Acc:MGI:2685352]	1.65701	2.76435	0	1.77164	0	2.84203	3.90623	3.39844	3.91843	1.91075	0.00353666	0.0485115
Adgrl1	330814	adhesion G protein-coupled receptor L1 [Source:MGI Symbol;Acc:MGI:1929461]	8.65981	7.24465	7.14685	7.44988	7.36967	7.40207	7.91027	7.58416	7.84931	0.1256	0.729003	0.843608
Amotl1	75723	angiomotin-like 1 [Source:MGI Symbol;Acc:MGI:1922973]	10.0835	9.81637	10.607	11.158	11.3662	10.4529	9.96352	10.5036	9.97794	-0.497486	0.16799	0.447828
2200002J24Rik	69147	RIKEN cDNA 2200002J24 gene [Source:MGI Symbol;Acc:MGI:1916397]	0	1.80046	0	1.77164	0	0	0	0.674949	0	-0.792753	0.45119	0.751393
Etv5	104156	ets variant 5 [Source:MGI Symbol;Acc:MGI:1096867]	6.18562	5.73199	5.46914	5.82099	5.60243	4.92166	5.61872	5.87932	6.07263	0.180325	0.549716	0.784924
Tmem190	78052	transmembrane protein 190 [Source:MGI Symbol;Acc:MGI:1925302]	1.9529	3.21377	2.6808	2.54321	2.41302	1.34628	1.42179	1.75965	1.5068	-1.08345	0.108722	0.352721
Gfod2	70575	glucose-fructose oxidoreductase domain containing 2 [Source:MGI Symbol;Acc:MGI:1917825]	6.08242	6.26969	6.45276	6.04853	6.6817	6.31598	6.25858	6.44132	6.01901	-0.0777596	0.740936	0.852245
Enkd1	102124	enkurin domain containing 1 [Source:MGI Symbol;Acc:MGI:2142593]	5.83275	5.37716	5.34657	4.65216	4.01262	5.65427	5.15798	5.00091	5.69923	0.0351068	0.930696	0.967429
4933405L10Rik	71046	RIKEN cDNA 4933405L10 gene [Source:MGI Symbol;Acc:MGI:1918296]	2.1983	1.80046	2.20417	0	0	1.34628	1.08369	0.674949	0	-1.25294	0.186687	0.475565
Atp6v0d1	11972	ATPase_ H+ transporting_ lysosomal V0 subunit D1 [Source:MGI Symbol;Acc:MGI:1201778]	7.60072	8.29416	7.69112	7.86285	8.60454	7.40207	8.55894	8.49948	8.7466	0.619783	0.0366665	0.189029
Ptprs	19280	protein tyrosine phosphatase_ receptor type_ S [Source:MGI Symbol;Acc:MGI:97815]	9.07907	8.51262	8.58292	9.17505	9.20025	8.63459	9.03283	9.00904	8.97674	0.11259	0.620135	0.793052
Slc41a1	98396	solute carrier family 41_ member 1 [Source:MGI Symbol;Acc:MGI:2444823]	7.52964	7.24465	7.48865	7.13993	7.57181	7.42815	7.47471	7.5386	7.54231	0.102888	0.550624	0.784924
Fer1l4	74562	fer-1-like 4 (C. elegans) [Source:MGI Symbol;Acc:MGI:1921812]	3.26522	3.99095	4.25099	3.41383	2.67973	4.49799	0.641293	2.91876	2.22761	-1.67055	0.00660446	0.0705238
4931406B18Rik	74054	RIKEN cDNA 4931406B18 gene [Source:MGI Symbol;Acc:MGI:1921304]	2.40797	2.93021	3.56368	3.04322	0	2.84203	0	1.75965	0	-2.16039	0.0137063	0.106645
Iglon5	210094	IgLON family member 5 [Source:MGI Symbol;Acc:MGI:2686277]	2.59099	2.57692	3.32484	0	2.90474	4.2862	5.15798	4.14593	4.41005	1.58506	0.00379616	0.0507644
Igf2bp1	140486	insulin-like growth factor 2 mRNA binding protein 1 [Source:MGI Symbol;Acc:MGI:1890357]	4.34927	4.98311	5.06492	4.3445	3.27079	5.78109	1.69551	3.0283	1.78899	-2.5537	9.99280834511839e-06	0.00144768
B4galnt2	14422	beta-1_4-N-acetyl-galactosaminyl transferase 2 [Source:MGI Symbol;Acc:MGI:1342058]	0.780627	1.80046	3.03847	3.41383	4.01262	2.03038	1.08369	1.75965	2.56351	-0.96089	0.210051	0.505215
Zfp651	270210	zinc finger protein 651 [Source:MGI Symbol;Acc:MGI:2670992]	6.79227	7.47018	8.76145	7.89248	7.63596	8.68413	8.0325	8.76778	7.94227	0.259336	0.544442	0.784924
Nelfb	58202	negative elongation factor complex member B [Source:MGI Symbol;Acc:MGI:1931035]	7.9371	7.75637	7.8462	8.15938	8.41643	7.66588	8.0929	8.10543	8.16845	0.135898	0.528447	0.784924
Card14	170720	caspase recruitment domain family_ member 14 [Source:MGI Symbol;Acc:MGI:2386258]	3.3691	5.25738	6.53926	6.60847	7.3977	6.82791	5.26685	6.49	6.07263	-0.376772	0.533419	0.784924
Tmem175	72392	transmembrane protein 175 [Source:MGI Symbol;Acc:MGI:1919642]	5.08841	5.09216	4.81048	5.30855	5.27989	4.68263	5.49884	5.6241	5.71617	0.555957	0.0302238	0.169586
Bcas1	76960	brain enriched myelin associated protein 1 [Source:MGI Symbol;Acc:MGI:1924210]	2.40797	3.91381	2.20417	0	2.90474	3.35831	4.74133	4.32836	4.13555	1.48842	0.00524538	0.0614866
Tango2	27883	transport and golgi organization 2 [Source:MGI Symbol;Acc:MGI:101825]	6.26856	6.25413	7.09068	7.23548	6.74125	7.81168	6.34058	6.75992	6.14951	-0.543688	0.147568	0.417559
4833413E03Rik	NA	RIKEN cDNA 4833413E03 gene [Source:MGI Symbol;Acc:MGI:1925354]	0.780627	1.40901	2.6808	1.77164	1.66126	3.12314	0	0.674949	0	-2.59519	0.00656773	0.0702614
Aldh1a2	19378	aldehyde dehydrogenase family 1_ subfamily A2 [Source:MGI Symbol;Acc:MGI:107928]	3.3691	3.21377	3.76853	3.04322	2.41302	2.84203	2.72187	3.22521	1.5068	-0.548098	0.323958	0.63109
Ndufs2	226646	NADH:ubiquinone oxidoreductase core subunit S2 [Source:MGI Symbol;Acc:MGI:2385112]	9.87097	9.70202	10.1676	9.46355	9.60469	9.92373	9.60136	9.68481	9.63781	-0.164475	0.397299	0.701213
Snx31	66696	sorting nexin 31 [Source:MGI Symbol;Acc:MGI:1913946]	2.1983	1.40901	2.6808	0	1.0576	2.84203	0	0	0	-3.1266	0.00194601	0.0349369
Atraid	381629	all-trans retinoic acid induced differentiation factor [Source:MGI Symbol;Acc:MGI:1918918]	7.50134	7.83692	7.80024	7.72148	7.667	7.94408	7.95326	7.93303	7.82217	0.156311	0.351433	0.659976
Cad	69719	carbamoyl-phosphate synthetase 2_ aspartate transcarbamylase_ and dihydroorotase [Source:MGI Symbol;Acc:MGI:1916969]	8.87803	7.78913	5.831	6.41794	6.61959	5.74004	7.89339	7.24721	8.09585	0.385458	0.521857	0.784924
Lypd8	70163	LY6/PLAUR domain containing 8 [Source:MGI Symbol;Acc:MGI:1917413]	0	2.10806	1.48751	0	1.0576	1.34628	0	0.674949	0	-1.51794	0.14304	0.410252
Sh3bp5l	79566	SH3 binding domain protein 5 like [Source:MGI Symbol;Acc:MGI:1933124]	7.27264	7.68272	7.30334	7.67109	7.89386	7.17451	7.86596	7.64991	7.97432	0.309474	0.1743	0.45762
1810065E05Rik	69864	RIKEN cDNA 1810065E05 gene [Source:MGI Symbol;Acc:MGI:1917114]	1.9529	0.870088	0	0	0	0	0	0	0	-0.955943	0.332421	0.637972
Atad1	67979	ATPase family_ AAA domain containing 1 [Source:MGI Symbol;Acc:MGI:1915229]	8.24083	8.22	8.06608	8.05846	8.24189	7.61001	8.44307	8.3702	8.40892	0.311937	0.101081	0.338427
Pten	19211	phosphatase and tensin homolog [Source:MGI Symbol;Acc:MGI:109583]	8.81503	8.9781	8.54858	9.22247	9.8046	8.21516	9.41639	9.44782	9.43138	0.400225	0.228012	0.524333
4933402N03Rik	233918	RIKEN cDNA 4933402N03 gene [Source:MGI Symbol;Acc:MGI:1914681]	1.65701	1.40901	3.32484	1.77164	1.66126	3.56046	0	0.674949	0.690579	-2.57846	0.00359373	0.0489185
Pea15a	18611	proliferation and apoptosis adaptor protein 15A [Source:MGI Symbol;Acc:MGI:104799]	6.30831	8.02747	8.64925	8.20731	8.51355	7.88882	8.50662	9.3641	8.58069	0.748833	0.0828649	0.3032
Timm23	53600	translocase of inner mitochondrial membrane 23 [Source:MGI Symbol;Acc:MGI:1858317]	3.55682	3.91381	4.38159	3.70842	3.80505	4.99328	3.39443	3.13011	2.9548	-0.985235	0.0267126	0.157995
Tnfaip8l2	69769	tumor necrosis factor_ alpha-induced protein 8-like 2 [Source:MGI Symbol;Acc:MGI:1917019]	3.03188	5.31851	5.40915	4.9056	4.75249	4.16738	5.40667	6.25104	5.43833	0.958061	0.0443492	0.2114
Trnt1	70047	tRNA nucleotidyl transferase_ CCA-adding_ 1 [Source:MGI Symbol;Acc:MGI:1917297]	7.24559	6.93879	6.72294	5.99492	6.83989	6.57132	7.14457	6.91773	7.11396	0.270746	0.312445	0.621864
Ly6g6e	70274	lymphocyte antigen 6 complex_ locus G6E [Source:MGI Symbol;Acc:MGI:1917524]	4.1302	6.15706	6.79502	7.03759	7.58811	6.44929	5.72941	6.49	6.44212	-0.381695	0.473116	0.767399
Ehmt2	110147	euchromatic histone lysine N-methyltransferase 2 [Source:MGI Symbol;Acc:MGI:2148922]	9.61244	9.05869	8.7734	9.47828	9.40053	9.20143	9.39975	9.28077	9.39238	0.0765358	0.727715	0.84263
Elof1	66126	ELF1 homolog_ elongation factor 1 [Source:MGI Symbol;Acc:MGI:1913376]	7.7185	7.85766	7.65284	7.68808	8.1238	6.97668	8.32213	7.90458	8.24343	0.449971	0.0848347	0.307375
Med16	216154	mediator complex subunit 16 [Source:MGI Symbol;Acc:MGI:2158394]	7.1172	6.55014	6.42274	6.64373	6.97004	6.44929	6.79787	6.7359	6.88583	0.0765711	0.744337	0.854906
St3gal1	20442	ST3 beta-galactoside alpha-2_3-sialyltransferase 1 [Source:MGI Symbol;Acc:MGI:98304]	6.18562	6.88928	7.1651	5.01737	5.53673	5.56307	7.32159	7.55242	6.73601	0.935587	0.0386263	0.195025
Tmem259	216157	transmembrane protein 259 [Source:MGI Symbol;Acc:MGI:2177957]	9.12987	8.7279	9.08272	9.19301	9.17888	9.09964	8.74359	8.91589	8.9855	-0.188395	0.262182	0.567355
Rnf170	77733	ring finger protein 170 [Source:MGI Symbol;Acc:MGI:1924983]	5.55287	5.51412	5.87601	6.15012	5.9691	6.07318	5.86027	6.1816	5.90538	0.141535	0.570233	0.793052
Clip3	76686	CAP-GLY domain containing linker protein 3 [Source:MGI Symbol;Acc:MGI:1923936]	4.7074	5.28827	4.81048	5.1211	4.27687	5.12666	6.27952	6.5371	5.82954	1.32789	2.194490612296e-05	0.00235764
1700020L13Rik	NA	RIKEN cDNA 1700020L13 gene [Source:MGI Symbol;Acc:MGI:1922879]	2.89935	2.57692	2.20417	0	2.67973	2.49254	0	1.48007	0	-2.27444	0.00725572	0.074511
Myl2	17906	myosin_ light polypeptide 2_ regulatory_ cardiac_ slow [Source:MGI Symbol;Acc:MGI:97272]	1.65701	2.57692	3.94789	4.3445	4.91646	4.2862	0.641293	5.95064	0	0.359412	0.69708	0.820788
Dedd	21945	death effector domain-containing [Source:MGI Symbol;Acc:MGI:1333874]	4.89312	5.05672	5.28114	5.69218	5.53673	5.85984	4.28325	5.17775	5.43833	-0.361023	0.311524	0.62119
Mcemp1	69189	mast cell expressed membrane protein 1 [Source:MGI Symbol;Acc:MGI:1916439]	1.65701	1.80046	3.76853	1.77164	1.66126	2.84203	2.83935	3.0283	3.26229	0.687274	0.267654	0.574402
Nit1	27045	nitrilase 1 [Source:MGI Symbol;Acc:MGI:1350916]	7.19701	7.29874	7.14685	7.28099	7.26197	7.18984	6.98799	7.05996	7.00784	-0.21278	0.175004	0.458562
Pax5	18507	paired box 5 [Source:MGI Symbol;Acc:MGI:97489]	2.75339	3.07895	4.38159	3.41383	3.09934	3.73774	1.69551	1.75965	1.78899	-1.89817	0.00107116	0.0248123
Prdm15	114604	PR domain containing 15 [Source:MGI Symbol;Acc:MGI:1930121]	7.20405	6.01655	6.48217	6.57232	6.65098	6.47454	6.4918	5.84978	6.2343	-0.396606	0.190654	0.480939
Rnf168	70238	ring finger protein 168 [Source:MGI Symbol;Acc:MGI:1917488]	8.92353	8.33541	8.83168	9.23985	8.67876	9.42509	8.41496	8.0513	8.28093	-0.679494	0.0112331	0.095577
Dynlt2b	66061	dynein light chain Tctex-type 2B [Source:MGI Symbol;Acc:MGI:1913311]	5.63853	5.70935	4.90037	4.3445	4.19405	4.59326	6.06712	5.95064	5.73292	0.850464	0.030517	0.170273
Chp1	56398	calcineurin-like EF hand protein 1 [Source:MGI Symbol;Acc:MGI:1927185]	7.90721	8.9397	8.48462	8.48517	8.91365	8.13034	8.92565	9.24007	8.98025	0.52135	0.0587446	0.248788
Sval2	84543	seminal vesicle antigen-like 2 [Source:MGI Symbol;Acc:MGI:1934254]	0	0	1.48751	0	0	2.03038	0	0	0	-0.876777	0.380458	0.687355
Trpv4	63873	transient receptor potential cation channel_ subfamily V_ member 4 [Source:MGI Symbol;Acc:MGI:1926945]	7.04845	6.35969	5.68687	5.55072	4.75249	6.97668	6.45545	6.12106	6.32548	0.0180271	0.968727	0.978765
Klhl3	100503085	kelch-like 3 [Source:MGI Symbol;Acc:MGI:2445185]	3.79927	4.13385	4.10739	3.04322	2.90474	4.39598	4.19783	4.09648	3.66274	0.16516	0.69287	0.818591
Tvp23b	67510	trans-golgi network vesicle protein 23B [Source:MGI Symbol;Acc:MGI:1914760]	6.7544	7.14692	6.26247	6.89853	7.0069	6.10586	7.57975	7.74925	7.69544	0.914093	0.000664031	0.0189042
Dnajc7	56354	DnaJ heat shock protein family (Hsp40) member C7 [Source:MGI Symbol;Acc:MGI:1928373]	9.92737	9.2591	8.69393	8.69302	8.82354	8.45599	9.43401	8.90875	9.35769	0.175969	0.611016	0.793052
Zfp385c	278304	zinc finger protein 385C [Source:MGI Symbol;Acc:MGI:3608347]	2.89935	3.55595	3.76853	2.54321	2.08556	3.73774	0.641293	2.19511	0.690579	-2.10055	0.00223192	0.037791
Cacybp	12301	calcyclin binding protein [Source:MGI Symbol;Acc:MGI:1270839]	8.79419	8.4457	8.03665	7.48919	7.56358	7.66588	8.79176	8.50896	8.73209	0.579627	0.0773529	0.291499
Cluap1	76779	clusterin associated protein 1 [Source:MGI Symbol;Acc:MGI:1924029]	6.0039	6.05298	5.34657	6.37661	5.66527	5.12666	5.91483	6.13337	6.17425	0.255277	0.388341	0.695463
Zswim7	69747	zinc finger SWIM-type containing 7 [Source:MGI Symbol;Acc:MGI:1916997]	5.02621	5.16054	5.91966	5.62318	5.15409	6.00552	4.91197	5.60654	4.23297	-0.48273	0.209979	0.50512
Pigl	327942	phosphatidylinositol glycan anchor biosynthesis_ class L [Source:MGI Symbol;Acc:MGI:2681271]	5.23311	4.94485	4.81048	4.3445	4.56747	4.99328	4.96464	4.14593	4.49106	-0.30218	0.366316	0.675459
Ndufa2	17991	NADH:ubiquinone oxidoreductase subunit A2 [Source:MGI Symbol;Acc:MGI:1343103]	8.39338	8.83114	9.02892	8.55166	8.37943	9.35205	8.83661	8.80289	8.70263	-0.0170003	0.948337	0.976727
Pam16	66449	presequence translocase-asssociated motor 16 [Source:MGI Symbol;Acc:MGI:1913699]	3.26522	2.57692	3.56368	3.41383	2.41302	2.84203	2.94799	2.80021	2.9548	-0.131232	0.789338	0.88737
Glis2	83396	GLIS family zinc finger 2 [Source:MGI Symbol;Acc:MGI:1932535]	4.58328	4.98311	5.87601	5.01737	4.35519	5.65427	6.03053	6.64423	6.33648	1.19207	0.00126749	0.0275476
Cox6c	12864	cytochrome c oxidase subunit 6C [Source:MGI Symbol;Acc:MGI:104614]	9.49104	10.1177	10.1586	9.37714	9.03461	10.1831	10.1892	10.0842	10.1647	0.346204	0.245965	0.546709
Bicc1	83675	BicC family RNA binding protein 1 [Source:MGI Symbol;Acc:MGI:1933388]	6.44535	7.85251	8.45526	7.42982	7.15656	8.46232	8.55465	8.91411	7.94227	0.697838	0.108657	0.352581
Ube2z	268470	ubiquitin-conjugating enzyme E2Z [Source:MGI Symbol;Acc:MGI:1343160]	8.35594	8.63783	8.75544	8.90405	9.48569	8.14613	8.98423	9.03224	8.95548	0.207565	0.486761	0.778358
Gip	14607	gastric inhibitory polypeptide [Source:MGI Symbol;Acc:MGI:107504]	1.65701	1.80046	0	0	1.0576	1.34628	0	0	0	-2.09094	0.0463184	0.216638
Tmem87b	72477	transmembrane protein 87B [Source:MGI Symbol;Acc:MGI:1919727]	8.1453	7.72284	7.42948	8.17151	7.84719	7.61001	7.93358	7.76517	7.67825	-0.0494263	0.824769	0.912086
Anapc1	17222	anaphase promoting complex subunit 1 [Source:MGI Symbol;Acc:MGI:103097]	8.85584	8.16697	7.83485	8.1098	8.0841	7.83135	8.53302	8.28447	8.61046	0.280874	0.300271	0.610518
Mertk	17289	MER proto-oncogene tyrosine kinase [Source:MGI Symbol;Acc:MGI:96965]	6.98446	6.71836	6.19302	6.83893	6.46922	6.99424	7.00065	6.70323	6.94453	0.156875	0.509183	0.784924
Tsg101	22088	tumor susceptibility gene 101 [Source:MGI Symbol;Acc:MGI:106581]	7.51838	7.61122	7.51734	7.3251	7.84719	7.41517	7.55849	7.51996	7.56588	-0.00932653	0.957886	0.976727
Hps5	246694	HPS5_ biogenesis of lysosomal organelles complex 2 subunit 2 [Source:MGI Symbol;Acc:MGI:2180307]	7.0406	6.74086	6.79502	7.01083	7.23115	6.66202	6.7906	7.21282	6.56881	-0.0464126	0.845311	0.92013
Map3k4	26407	mitogen-activated protein kinase kinase kinase 4 [Source:MGI Symbol;Acc:MGI:1346875]	7.30574	6.81698	7.23588	8.03209	8.29749	6.9409	7.09227	7.28633	7.31646	-0.299547	0.403602	0.707526
Piezo1	234839	piezo-type mechanosensitive ion channel component 1 [Source:MGI Symbol;Acc:MGI:3603204]	6.80159	6.78485	7.65284	7.21218	7.45217	7.89818	7.29613	7.76517	7.04185	0.0460836	0.884573	0.938718
Blk	12143	B lymphoid kinase [Source:MGI Symbol;Acc:MGI:88169]	0.780627	0.870088	2.20417	2.54321	1.0576	3.12314	1.92548	2.19511	0.690579	-0.211216	0.795971	0.892018
Rnf166	68718	ring finger protein 166 [Source:MGI Symbol;Acc:MGI:1915968]	6.17132	6.79564	6.72294	6.74463	6.46922	6.86657	6.76112	7.08553	6.82463	0.261473	0.256048	0.559767
Ankrd28	105522	ankyrin repeat domain 28 [Source:MGI Symbol;Acc:MGI:2145661]	7.6937	7.2525	7.21851	7.11502	7.14559	7.18984	7.77672	7.57967	7.77847	0.418516	0.0396403	0.198097
Ankrd52	237615	ankyrin repeat domain 52 [Source:MGI Symbol;Acc:MGI:2444029]	7.60072	6.5114	7.27	7.86285	7.57998	7.17451	7.2702	7.26411	7.44909	-0.054697	0.852273	0.92013
Pkd2l2	53871	polycystic kidney disease 2-like 2 [Source:MGI Symbol;Acc:MGI:1858231]	4.7465	4.32472	4.71461	3.70842	4.01262	4.59326	3.95911	3.82007	4.86991	-0.125624	0.749585	0.858803
Srp19	66384	signal recognition particle 19 [Source:MGI Symbol;Acc:MGI:1913634]	8.95517	8.67043	8.37914	8.50448	8.11819	8.64575	8.98263	8.50659	8.70263	0.170697	0.462349	0.760183
Tmbim7	75010	transmembrane BAX inhibitor motif containing 7 [Source:MGI Symbol;Acc:MGI:1922305]	0	1.80046	2.6808	0	1.0576	0	1.08369	1.13296	0.690579	-0.400099	0.678004	0.808386
Clec4f	51811	C-type lectin domain family 4_ member f [Source:MGI Symbol;Acc:MGI:1859834]	1.65701	0.870088	2.20417	1.77164	1.0576	2.03038	0	0.674949	1.5068	-1.0482	0.235521	0.534913
Klra17	170733	killer cell lectin-like receptor_ subfamily A_ member 17 [Source:MGI Symbol;Acc:MGI:2180674]	1.65701	1.80046	1.48751	1.77164	1.0576	0	0.641293	0.674949	1.15566	-0.84306	0.342362	0.649517
Wdfy2	268752	WD repeat and FYVE domain containing 2 [Source:MGI Symbol;Acc:MGI:2442811]	7.08705	7.28349	7.81187	8.04534	8.33663	8.03173	7.54125	7.8157	7.57983	-0.171084	0.574916	0.793052
Rbsn	78287	rabenosyn_ RAB effector [Source:MGI Symbol;Acc:MGI:1925537]	7.74771	8.04114	7.60016	7.52745	7.99517	7.36205	8.01075	8.09288	8.11833	0.329784	0.114918	0.364141
Mrps25	64658	mitochondrial ribosomal protein S25 [Source:MGI Symbol;Acc:MGI:1928140]	7.36976	7.4361	6.88585	6.57232	6.26121	6.92267	7.36142	7.428	7.43891	0.42612	0.143638	0.411462
Dguok	27369	deoxyguanosine kinase [Source:MGI Symbol;Acc:MGI:1351602]	6.15688	5.96012	6.22816	6.15012	6.5211	6.39744	6.4828	6.48039	6.2343	0.160623	0.462709	0.760183
Camta1	100072	calmodulin binding transcription activator 1 [Source:MGI Symbol;Acc:MGI:2140230]	9.0284	8.49287	8.82021	9.62665	9.45267	9.56975	8.54171	8.22818	8.4219	-0.80355	0.0056663	0.0643401
Csf1	12977	colony stimulating factor 1 (macrophage) [Source:MGI Symbol;Acc:MGI:1339753]	5.46181	6.6367	7.10965	7.30321	7.07791	7.2641	7.12735	7.67118	6.60566	0.278026	0.488745	0.780234
Strip1	229707	striatin interacting protein 1 [Source:MGI Symbol;Acc:MGI:2443884]	7.79043	7.62943	7.74064	7.61889	7.97671	8.16951	7.73563	7.72505	7.9058	-0.0446424	0.815151	0.90563
Kif1a	16560	kinesin family member 1A [Source:MGI Symbol;Acc:MGI:108391]	3.15326	3.21377	3.56368	3.04322	3.56251	3.56046	2.12379	4.09648	3.79624	0.198284	0.698857	0.822024
Alx3	11694	aristaless-like homeobox 3 [Source:MGI Symbol;Acc:MGI:1277097]	0	0.870088	1.48751	0	1.66126	2.49254	1.08369	1.13296	3.16689	0.89199	0.323694	0.631029
Slc25a11	67863	solute carrier family 25 (mitochondrial carrier oxoglutarate carrier)_ member 11 [Source:MGI Symbol;Acc:MGI:1915113]	7.99508	8.38269	8.96265	8.46559	8.67876	8.74245	8.35949	8.63554	8.35584	-0.108214	0.655211	0.795474
Chrne	11448	cholinergic receptor_ nicotinic_ epsilon polypeptide [Source:MGI Symbol;Acc:MGI:87894]	2.59099	2.10806	2.20417	0	0	3.12314	0.641293	1.48007	0.690579	-1.38382	0.109478	0.353723
Cmc2	66531	COX assembly mitochondrial protein 2 [Source:MGI Symbol;Acc:MGI:1913781]	6.68564	6.40267	6.19302	5.93924	5.72548	6.13782	6.16039	5.81962	6.59654	-0.00213466	0.994267	0.9963
Chfr	231600	checkpoint with forkhead and ring finger domains [Source:MGI Symbol;Acc:MGI:2444898]	7.86341	7.83169	7.51734	7.6539	7.79896	7.57543	7.94017	7.81951	8.15298	0.255184	0.147055	0.416522
Ceacam16	330483	carcinoembryonic antigen-related cell adhesion molecule 16 [Source:MGI Symbol;Acc:MGI:2685615]	1.28437	0	0	2.54321	0	0	0	0	0.690579	-0.825733	0.433656	0.735191
Hoxa2	15399	homeobox A2 [Source:MGI Symbol;Acc:MGI:96174]	2.75339	3.83232	3.94789	4.9056	4.75249	4.03788	3.73487	3.82007	3.51562	-0.451891	0.34183	0.648922
Adam28	13522	a disintegrin and metallopeptidase domain 28 [Source:MGI Symbol;Acc:MGI:105988]	3.15326	2.76435	3.94789	3.41383	2.67973	4.49799	0.641293	0.674949	0.690579	-3.43921	4.6323366590593e-06	0.000901521
Ankrd53	75305	ankyrin repeat domain 53 [Source:MGI Symbol;Acc:MGI:1922555]	0	1.40901	0	0	0	2.84203	0.641293	0	0	-1.14499	0.27834	0.589529
Tex261	21766	testis expressed gene 261 [Source:MGI Symbol;Acc:MGI:1096575]	8.07022	8.20793	8.66857	8.30966	8.67876	8.34402	8.27337	8.47065	8.21689	-0.0698651	0.733861	0.847
Fam120b	67544	family with sequence similarity 120_ member B [Source:MGI Symbol;Acc:MGI:1914794]	7.13204	6.78485	6.86368	7.84781	7.77067	6.97668	6.98161	6.79909	6.94453	-0.37116	0.217784	0.513464
Tbp	21374	TATA box binding protein [Source:MGI Symbol;Acc:MGI:101838]	6.96801	6.43063	6.48217	6.45811	6.5875	5.89766	6.68468	6.48039	6.7443	0.123194	0.631782	0.793052
Psmb1	19170	proteasome (prosome_ macropain) subunit_ beta type 1 [Source:MGI Symbol;Acc:MGI:104884]	9.96101	9.9358	9.42319	9.42859	9.69781	9.26068	10.1506	9.80705	10.0943	0.375337	0.0946444	0.326353
Pdcd2	18567	programmed cell death 2 [Source:MGI Symbol;Acc:MGI:104643]	0	0	0	0	0	0	0	0	0	0	1	1
Dll1	13388	delta like canonical Notch ligand 1 [Source:MGI Symbol;Acc:MGI:104659]	6.60282	5.92124	7.23588	8.04534	7.97671	6.84737	5.94135	6.56464	6.33648	-0.943349	0.033767	0.180441
Nol3	78688	nucleolar protein 3 (apoptosis repressor with CARD domain) [Source:MGI Symbol;Acc:MGI:1925938]	5.23311	6.03488	7.03222	6.64373	5.56995	7.4664	5.7141	6.60939	5.76585	-0.418778	0.382668	0.689918
Fhod1	234686	formin homology 2 domain containing 1 [Source:MGI Symbol;Acc:MGI:2679008]	5.31344	5.63919	5.73653	5.62318	5.75467	5.85984	6.04283	6.2623	5.74948	0.382992	0.121033	0.374641
Plekhg4	102075	pleckstrin homology domain containing_ family G (with RhoGef domain) member 4 [Source:MGI Symbol;Acc:MGI:2142544]	2.59099	3.07895	1.48751	1.77164	2.67973	3.35831	2.72187	1.99375	2.83579	-0.146831	0.799172	0.894613
Slc9a5	277973	solute carrier family 9 (sodium/hydrogen exchanger)_ member 5 [Source:MGI Symbol;Acc:MGI:2685542]	3.64224	3.55595	3.32484	3.70842	1.0576	3.8956	3.85134	3.69274	3.51562	0.299911	0.55116	0.784924
Elmo3	234683	engulfment and cell motility 3 [Source:MGI Symbol;Acc:MGI:2679007]	5.81446	6.01655	6.29598	7.30321	7.31192	6.78819	5.72941	6.05787	6.44212	-0.576281	0.141759	0.409069
Stc1	20855	stanniocalcin 1 [Source:MGI Symbol;Acc:MGI:109131]	6.44535	5.68634	5.34657	6.15012	5.69569	5.30612	6.32051	5.17775	5.87552	0.0266182	0.941481	0.973482
4931428F04Rik	74356	RIKEN cDNA 4931428F04 gene [Source:MGI Symbol;Acc:MGI:1921606]	4.00678	3.74595	4.38159	4.50652	3.91256	3.73774	3.54038	4.14593	3.66274	-0.235691	0.530602	0.784924
Tppp3	67971	tubulin polymerization-promoting protein family member 3 [Source:MGI Symbol;Acc:MGI:1915221]	7.06401	7.98568	9.60797	8.9819	9.55992	9.66876	8.59071	9.74422	8.10553	-0.086721	0.870712	0.928929
Msh3	17686	mutS homolog 3 [Source:MGI Symbol;Acc:MGI:109519]	6.98446	6.40267	6.19302	6.45811	6.57119	6.86657	6.65294	6.14558	6.45227	-0.182289	0.474981	0.769061
Adamts13	279028	a disintegrin-like and metallopeptidase (reprolysin type) with thrombospondin type 1 motif_ 13 [Source:MGI Symbol;Acc:MGI:2685556]	1.65701	3.74595	3.32484	0	1.66126	3.73774	1.92548	1.13296	1.5068	-1.45112	0.0568563	0.244333
Tmem208	66320	transmembrane protein 208 [Source:MGI Symbol;Acc:MGI:1913570]	6.9089	7.40121	6.56697	6.45811	6.53799	6.16908	7.43793	7.11066	7.322	0.544338	0.0655756	0.265321
E2f4	104394	E2F transcription factor 4 [Source:MGI Symbol;Acc:MGI:103012]	8.11946	7.4361	7.42948	7.44988	7.7563	7.58705	7.59235	7.57967	7.88347	0.0306589	0.893374	0.945227
Surf4	20932	surfeit gene 4 [Source:MGI Symbol;Acc:MGI:98445]	8.6235	8.86739	8.84306	8.71805	8.82354	8.30233	9.45487	9.60417	9.41461	0.779712	1.39000792796759e-05	0.00174158
Surf2	20931	surfeit gene 2 [Source:MGI Symbol;Acc:MGI:98444]	6.90026	6.1737	6.53926	6.29023	5.99379	5.65427	6.61225	6.44132	6.66796	0.253899	0.389157	0.69637
Dnajb9	27362	DnaJ heat shock protein family (Hsp40) member B9 [Source:MGI Symbol;Acc:MGI:1351618]	5.81446	6.81698	6.6728	6.64373	6.65098	6.82791	6.94275	7.0664	6.49217	0.252431	0.371446	0.681231
Naf1	234344	nuclear assembly factor 1 ribonucleoprotein [Source:MGI Symbol;Acc:MGI:2682306]	6.68564	5.81918	5.73653	5.75802	6.13369	5.51521	6.47374	5.87932	6.0326	0.133495	0.677349	0.807892
Yes1	22612	YES proto-oncogene 1_ Src family tyrosine kinase [Source:MGI Symbol;Acc:MGI:99147]	7.5738	7.36544	7.4445	6.83893	7.31192	6.9409	7.7804	7.43299	7.62091	0.334481	0.1368	0.401723
Ppp1cb	19046	protein phosphatase 1 catalytic subunit beta [Source:MGI Symbol;Acc:MGI:104871]	10.5719	10.7602	10.6992	10.4846	10.7477	10.2486	11.1107	10.8058	10.9934	0.375948	0.0334212	0.179327
Gorasp2	70231	golgi reassembly stacking protein 2 [Source:MGI Symbol;Acc:MGI:2135962]	8.29459	8.38626	7.89075	7.99161	8.28754	7.90748	8.58441	8.46092	8.60592	0.400178	0.0328623	0.177699
Tsen15	66637	tRNA splicing endonuclease subunit 15 [Source:MGI Symbol;Acc:MGI:1913887]	5.85081	5.37716	5.40915	4.9056	4.56747	5.3613	5.49884	5.39785	5.35422	0.0950847	0.763774	0.868112
Oc90	18256	otoconin 90 [Source:MGI Symbol;Acc:MGI:1313269]	0.780627	1.80046	2.20417	3.04322	1.0576	0	0	0.674949	0	-2.14154	0.0309867	0.171536
Efr3a	76740	EFR3 homolog A [Source:MGI Symbol;Acc:MGI:1923990]	8.65981	8.38626	8.33951	8.37407	8.25727	7.95309	8.62793	8.45847	8.57141	0.206313	0.281291	0.593152
Trappc2l	59005	trafficking protein particle complex 2-like [Source:MGI Symbol;Acc:MGI:1916295]	6.08242	6.77398	7.20092	6.45811	6.55469	6.99424	6.93618	7.14146	6.91548	0.284968	0.297693	0.609228
Acsf3	257633	acyl-CoA synthetase family member 3 [Source:MGI Symbol;Acc:MGI:2182591]	5.61759	6.25413	5.52673	5.30855	5.3195	4.76679	5.7141	5.35643	5.71617	0.045623	0.892164	0.944537
Ddx19a	13680	DEAD box helicase 19a [Source:MGI Symbol;Acc:MGI:99526]	6.98446	6.53734	6.39208	6.57232	7.04284	5.85984	6.95582	6.75196	6.72768	0.185628	0.512447	0.784924
Galns	50917	galactosamine (N-acetyl)-6-sulfate sulfatase [Source:MGI Symbol;Acc:MGI:1355303]	3.94088	4.86514	5.06492	3.70842	3.91256	4.2862	4.88489	5.26986	4.45112	0.519359	0.188143	0.477278
Gata2	14461	GATA binding protein 2 [Source:MGI Symbol;Acc:MGI:95662]	4.00678	4.86514	5.46914	3.41383	3.91256	5.12666	4.28325	5.29199	4.74336	0.189044	0.681517	0.809873
C8g	69379	complement component 8_ gamma polypeptide [Source:MGI Symbol;Acc:MGI:88237]	2.59099	2.76435	3.03847	3.04322	2.67973	4.03788	2.4536	3.0283	3.51562	-0.0124614	0.981195	0.987307
Entpd2	12496	ectonucleoside triphosphate diphosphohydrolase 2 [Source:MGI Symbol;Acc:MGI:1096863]	3.26522	5.99799	6.36075	6.29023	5.99379	5.46571	5.55144	6.78355	5.73292	0.295012	0.579657	0.793052
Rabl6	227624	RAB_ member RAS oncogene family-like 6 [Source:MGI Symbol;Acc:MGI:2442633]	9.42779	8.90774	9.35726	9.5819	9.55992	9.58721	8.98423	8.89073	8.93753	-0.478036	0.0156056	0.115412
Ptgds	19215	prostaglandin D2 synthase (brain) [Source:MGI Symbol;Acc:MGI:99261]	8.52854	7.39412	1.48751	2.54321	2.41302	1.34628	7.86249	4.37057	7.59366	0.427556	0.678342	0.808392
Edf1	59022	endothelial differentiation-related factor 1 [Source:MGI Symbol;Acc:MGI:1891227]	8.63917	8.88771	8.71885	8.88944	9.06697	8.44326	8.69376	8.83528	8.91569	0.0290981	0.876794	0.933028
Clic3	69454	chloride intracellular channel 3 [Source:MGI Symbol;Acc:MGI:1916704]	6.08242	7.76188	8.42529	8.96805	9.37256	8.46861	7.515	7.72505	7.85697	-0.729215	0.153129	0.425332
Npdc1	18146	neural proliferation_ differentiation and control 1 [Source:MGI Symbol;Acc:MGI:1099802]	6.05152	7.40825	6.95041	7.44988	7.32171	7.3069	7.49723	8.08656	7.65646	0.611714	0.0606479	0.25373
Fbxw5	30839	F-box and WD-40 domain protein 5 [Source:MGI Symbol;Acc:MGI:1354731]	7.17568	6.76302	7.50307	7.56472	7.68228	7.51588	7.09818	7.55699	7.14558	-0.107248	0.678498	0.80849
Slc25a13	50799	solute carrier family 25 (mitochondrial carrier_ adenine nucleotide translocator)_ member 13 [Source:MGI Symbol;Acc:MGI:1354721]	6.53742	6.28509	6.19302	5.88133	6.28141	6.00552	6.47374	5.64144	6.57811	0.0584332	0.837267	0.92013
Ube2i	22196	ubiquitin-conjugating enzyme E2I [Source:MGI Symbol;Acc:MGI:107365]	7.73804	6.45806	7.05197	7.67109	7.53021	6.84737	7.35156	6.92483	7.43891	-0.0306021	0.925038	0.964994
Tsr3	68327	TSR3 20S rRNA accumulation [Source:MGI Symbol;Acc:MGI:1915577]	6.09762	5.70935	5.831	5.62318	5.69569	4.99328	5.87411	5.77317	5.68208	0.0672404	0.803912	0.898309
Unkl	74154	unkempt family like zinc finger [Source:MGI Symbol;Acc:MGI:1921404]	4.44748	3.45066	5.06492	5.55072	5.4322	5.12666	4.44028	4.19375	4.23297	-0.660334	0.132628	0.394238
Lrrk1	233328	leucine-rich repeat kinase 1 [Source:MGI Symbol;Acc:MGI:2142227]	7.35718	7.32132	7.0122	8.14714	8.20006	7.81168	7.85205	7.89014	7.76224	0.129475	0.665992	0.801984
Aldh1a3	56847	aldehyde dehydrogenase family 1_ subfamily A3 [Source:MGI Symbol;Acc:MGI:1861722]	8.84687	8.1248	4.71461	2.54321	4.35519	4.92166	8.55465	7.71689	8.63517	0.945145	0.306403	0.615725
Actn1	109711	actinin_ alpha 1 [Source:MGI Symbol;Acc:MGI:2137706]	8.83785	9.13289	8.6813	8.68458	9.26762	9.40882	9.46633	9.20113	9.33867	0.303865	0.181163	0.468225
Sirt2	64383	sirtuin 2 [Source:MGI Symbol;Acc:MGI:1927664]	7.92862	8.224	8.66215	8.98877	9.3247	8.77837	8.20113	8.50185	8.36662	-0.351808	0.262376	0.567436
Hnrnpl	15388	heterogeneous nuclear ribonucleoprotein L [Source:MGI Symbol;Acc:MGI:104816]	11.3437	10.3937	10.0814	10.4401	10.6157	10.3182	10.6129	10.3519	10.7075	-0.0278105	0.924703	0.96497
Nolc1	70769	nucleolar and coiled-body phosphoprotein 1 [Source:MGI Symbol;Acc:MGI:1918019]	9.83967	8.58904	7.80024	8.15938	8.02543	7.76128	8.78629	8.08021	8.64627	-0.041336	0.928486	0.966528
Casd1	213819	CAS1 domain containing 1 [Source:MGI Symbol;Acc:MGI:2384865]	7.34449	7.07788	6.84115	5.82099	5.86587	6.34365	7.01945	7.12922	7.13301	0.407073	0.262926	0.568263
Cnksr3	215748	Cnksr family member 3 [Source:MGI Symbol;Acc:MGI:2674130]	6.01995	6.38849	5.68687	5.99492	6.24072	5.06151	6.39916	6.20512	6.51172	0.400224	0.17867	0.464463
Mtmr1	53332	myotubularin related protein 1 [Source:MGI Symbol;Acc:MGI:1858271]	6.81084	7.01463	7.48865	7.42982	8.11819	7.66588	7.19504	7.47229	7.5612	-0.0627247	0.838652	0.92013
Hmgb3	15354	high mobility group box 3 [Source:MGI Symbol;Acc:MGI:1098219]	6.52623	5.43351	3.32484	0	4.01262	2.84203	5.55144	4.82989	5.94905	0.573476	0.458548	0.759543
Map2	17756	microtubule-associated protein 2 [Source:MGI Symbol;Acc:MGI:97175]	6.86515	8.26339	8.64275	8.70976	9.04646	8.94567	8.17063	8.52072	8.33679	-0.20042	0.61599	0.793052
Cyp2j9	74519	cytochrome P450_ family 2_ subfamily j_ polypeptide 9 [Source:MGI Symbol;Acc:MGI:1921769]	3.26522	4.69116	5.34657	5.47443	5.3195	4.59326	4.71082	5.1046	4.18508	-0.191446	0.679877	0.809626
Nipsnap3a	73398	nipsnap homolog 3A [Source:MGI Symbol;Acc:MGI:1920648]	0.780627	0.870088	2.6808	1.77164	1.0576	2.84203	0	0	0	-2.89864	0.00448691	0.0558589
Abca1	11303	ATP-binding cassette_ sub-family A (ABC1)_ member 1 [Source:MGI Symbol;Acc:MGI:99607]	7.36349	8.14604	7.85747	8.33145	8.1238	7.205	8.87667	8.72774	8.32855	0.757666	0.011034	0.0943903
Nipsnap3b	66536	nipsnap homolog 3B [Source:MGI Symbol;Acc:MGI:1913786]	4.89312	6.01655	5.68687	4.3445	5.15409	3.8956	6.57885	6.55551	6.12433	1.20918	0.00425569	0.0542367
Lage3	66192	L antigen family_ member 3 [Source:MGI Symbol;Acc:MGI:1913442]	6.72533	6.43063	6.84115	6.86904	6.21994	7.11154	6.86175	6.7359	6.86318	0.106152	0.659356	0.798127
Ubl4a	27643	ubiquitin-like 4A [Source:MGI Symbol;Acc:MGI:95049]	8.09694	7.87303	7.86865	7.54621	7.78488	7.78165	8.14518	8.06422	8.04645	0.2406	0.159435	0.435285
Gdi1	14567	guanosine diphosphate (GDP) dissociation inhibitor 1 [Source:MGI Symbol;Acc:MGI:99846]	8.15986	8.09454	8.16007	8.27634	8.31719	8.28817	8.29667	8.62031	8.40892	0.231901	0.13542	0.399512
Sash1	70097	SAM and SH3 domain containing 1 [Source:MGI Symbol;Acc:MGI:1917347]	8.38721	8.61669	8.32335	8.2537	8.43908	8.25212	8.89714	8.88892	8.72373	0.446963	0.00429262	0.0545062
Gadd45b	17873	growth arrest and DNA-damage-inducible 45 beta [Source:MGI Symbol;Acc:MGI:107776]	6.96801	7.11281	7.25304	6.80817	7.56358	7.23485	7.12156	7.27526	7.54231	0.141238	0.531357	0.784924
Slamf6	30925	SLAM family member 6 [Source:MGI Symbol;Acc:MGI:1353620]	3.87181	3.91381	4.98499	3.04322	2.90474	5.30612	1.42179	3.22521	0.690579	-2.06658	0.00293697	0.0438706
Slamf1	27218	signaling lymphocytic activation molecule family member 1 [Source:MGI Symbol;Acc:MGI:1351314]	3.3691	2.36145	3.56368	2.54321	2.90474	3.73774	0.641293	1.75965	1.5068	-2.07512	0.00128873	0.0278926
Zdhhc12	66220	zinc finger_ DHHC domain containing 12 [Source:MGI Symbol;Acc:MGI:1913470]	5.31344	4.86514	3.76853	4.3445	3.09934	3.56046	4.82917	4.09648	4.64058	0.154019	0.758074	0.86437
Endog	13804	endonuclease G [Source:MGI Symbol;Acc:MGI:1261433]	4.18817	4.49327	5.63544	4.16197	4.63182	5.65427	4.99027	4.41159	4.74336	-0.177991	0.673209	0.805503
Cybb	13058	cytochrome b-245_ beta polypeptide [Source:MGI Symbol;Acc:MGI:88574]	3.72289	7.37985	6.59416	6.04853	6.30133	6.49935	7.69334	8.0018	7.12669	1.16015	0.0305195	0.170273
Golga7	628040	golgi autoantigen_ golgin subfamily a_ 7 [Source:MGI Symbol;Acc:MGI:1931029]	6.57049	7.18845	6.157	6.60847	7.06631	6.68383	7.10406	7.39259	7.2306	0.478562	0.0672497	0.268242
Xk	22439	X-linked Kx blood group [Source:MGI Symbol;Acc:MGI:103569]	2.89935	3.45066	2.6808	2.54321	2.41302	4.16738	3.39443	3.6246	3.26229	0.272765	0.581961	0.793052
Pcolce2	76477	procollagen C-endopeptidase enhancer 2 [Source:MGI Symbol;Acc:MGI:1923727]	5.31344	7.93778	8.66857	7.75411	8.04919	8.30937	7.25442	8.43628	6.98705	-0.232575	0.665568	0.801984
Cd48	12506	CD48 antigen [Source:MGI Symbol;Acc:MGI:88339]	2.59099	4.5956	4.10739	3.41383	4.56747	3.35831	5.75953	6.01859	5.28776	1.73939	0.000160663	0.00830169
Clpx	270166	caseinolytic mitochondrial matrix peptidase chaperone subunit [Source:MGI Symbol;Acc:MGI:1346017]	8.10825	8.11191	8.0066	7.78603	7.71976	7.88882	8.14803	8.11478	8.31471	0.243383	0.157272	0.431814
Trabd	67976	TraB domain containing [Source:MGI Symbol;Acc:MGI:1915226]	8.13059	8.11622	7.74064	8.1348	8.20535	8.09007	8.10761	8.13328	8.22874	0.0762493	0.636582	0.793052
Mov10l1	83456	Mov10 like RISC complex RNA helicase 1 [Source:MGI Symbol;Acc:MGI:1891384]	1.28437	3.33707	3.03847	0	1.66126	3.12314	0	0	1.15566	-2.53413	0.00549765	0.0633183
Dennd6b	69440	DENN/MADD domain containing 6B [Source:MGI Symbol;Acc:MGI:1916690]	5.92086	5.22582	5.28114	5.47443	4.80925	5.93452	5.32844	4.76807	5.2649	-0.354958	0.284976	0.597376
Cd83	12522	CD83 antigen [Source:MGI Symbol;Acc:MGI:1328316]	1.65701	4.94485	4.38159	4.65216	5.10959	3.8956	5.65122	5.92253	5.45862	1.21502	0.0265096	0.157342
Cltrn	57394	collectrin_ amino acid transport regulator [Source:MGI Symbol;Acc:MGI:1926234]	1.28437	1.40901	2.20417	0	1.0576	2.03038	0	0.674949	0	-1.99503	0.043574	0.209556
Ace2	70008	angiotensin I converting enzyme (peptidyl-dipeptidase A) 2 [Source:MGI Symbol;Acc:MGI:1917258]	7.5738	8.17525	7.41431	7.70488	8.03141	7.11154	8.41259	7.49632	8.27523	0.390016	0.207429	0.502153
Gzmb	14939	granzyme B [Source:MGI Symbol;Acc:MGI:109267]	1.28437	2.10806	2.6808	0	1.66126	2.49254	2.4536	3.0283	3.59105	1.28523	0.0440649	0.210716
Gzmf	14943	granzyme F [Source:MGI Symbol;Acc:MGI:109254]	0.780627	0.870088	0	0	0	1.34628	0	0.674949	0.690579	-0.329145	0.753436	0.861531
Gzmn	245839	granzyme N [Source:MGI Symbol;Acc:MGI:2675494]	0.780627	0	1.48751	0	0	1.34628	0	0	0	-1.06807	0.306605	0.615725
C4a	625018	complement component 4A (Rodgers blood group) [Source:MGI Symbol;Acc:MGI:98320]	3.3691	2.36145	3.03847	1.77164	1.66126	2.49254	1.08369	1.75965	1.15566	-1.49307	0.0334798	0.179545
Ager	11596	advanced glycosylation end product-specific receptor [Source:MGI Symbol;Acc:MGI:893592]	4.78458	3.65407	3.56368	3.95295	3.91256	4.49799	4.19783	3.47783	4.08425	-0.20816	0.617704	0.793052
Atf6b	12915	activating transcription factor 6 beta [Source:MGI Symbol;Acc:MGI:105121]	8.53971	8.24776	7.36779	7.73789	7.71976	7.22	8.11054	8.02181	8.4219	0.300094	0.351794	0.660061
Egfl8	81701	EGF-like domain 8 [Source:MGI Symbol;Acc:MGI:1932094]	4.00678	3.45066	4.10739	3.95295	3.68887	3.12314	4.32414	4.19375	3.66274	0.35239	0.365526	0.674617
Notch4	18132	notch 4 [Source:MGI Symbol;Acc:MGI:107471]	4.34927	4.69116	4.81048	1.77164	3.42401	4.49799	5.44424	5.5154	5.06774	1.104	0.0100974	0.0895393
Ppt2	54397	palmitoyl-protein thioesterase 2 [Source:MGI Symbol;Acc:MGI:1860075]	6.95137	6.30032	6.00319	6.10022	5.46789	5.46571	6.79787	5.78882	6.65043	0.314096	0.420236	0.721268
Prrt1	260297	proline-rich transmembrane protein 1 [Source:MGI Symbol;Acc:MGI:1932118]	5.86864	4.64417	2.6808	3.04322	1.0576	1.34628	4.71082	3.47783	4.64058	0.20898	0.795122	0.891519
Rnf5	54197	ring finger protein 5 [Source:MGI Symbol;Acc:MGI:1860076]	6.12755	6.19015	6.157	6.15012	6.397	5.65427	6.03053	6.5737	6.82463	0.376354	0.15673	0.430949
Fam163a	329274	family with sequence similarity 163_ member A [Source:MGI Symbol;Acc:MGI:3618859]	1.9529	2.76435	3.56368	1.77164	3.27079	3.35831	0	1.99375	0.690579	-2.0785	0.00581496	0.0651249
Cacfd1	381356	calcium channel flower domain containing 1 [Source:MGI Symbol;Acc:MGI:1924317]	7.67861	7.71718	7.35195	7.50845	7.58811	6.80819	7.76563	7.78871	7.87218	0.327669	0.155942	0.429577
Hivep2	15273	human immunodeficiency virus type I enhancer binding protein 2 [Source:MGI Symbol;Acc:MGI:1338076]	6.95971	7.5741	8.79113	9.19895	9.22654	8.94567	7.86942	7.89738	7.2306	-0.920312	0.0476381	0.220568
2310057J18Rik	67719	RIKEN cDNA 2310057J18 gene [Source:MGI Symbol;Acc:MGI:1914969]	0	0.870088	1.48751	1.77164	0	2.84203	0	0	0	-2.13414	0.0433082	0.208795
Arnt	11863	aryl hydrocarbon receptor nuclear translocator [Source:MGI Symbol;Acc:MGI:88071]	7.86785	7.82644	7.81187	7.86285	8.01943	7.80174	8.17901	8.19919	7.98485	0.255434	0.0888678	0.315479
Itga2	16398	integrin alpha 2 [Source:MGI Symbol;Acc:MGI:96600]	4.9612	4.94485	6.157	7.01083	7.26197	6.84737	5.24572	5.57077	5.35422	-1.0128	0.0450264	0.213341
Mocs2	17434	molybdenum cofactor synthesis 2 [Source:MGI Symbol;Acc:MGI:1336894]	7.21803	8.30552	8.04653	7.73789	8.09556	7.29277	8.10761	8.59827	8.33405	0.512291	0.0839469	0.305651
Nat9	66176	N-acetyltransferase 9 (GCN5-related_ putative) [Source:MGI Symbol;Acc:MGI:1913426]	5.85081	6.14023	5.34657	5.1211	5.66527	5.821	5.95443	6.15769	6.05941	0.327874	0.216526	0.512231
Lpl	16956	lipoprotein lipase [Source:MGI Symbol;Acc:MGI:96820]	10.004	13.0205	11.566	10.1858	10.0421	10.6064	11.5971	11.9066	11.4914	0.257568	0.664892	0.801928
Atp6v0e	11974	ATPase_ H+ transporting_ lysosomal V0 subunit E [Source:MGI Symbol;Acc:MGI:1328318]	8.01923	8.92504	8.22239	8.74266	8.84406	7.75099	9.06032	9.03224	9.1237	0.578254	0.0522476	0.232393
Nkx2-5	18091	NK2 homeobox 5 [Source:MGI Symbol;Acc:MGI:97350]	0.780627	2.57692	2.6808	0	1.66126	2.84203	0	0.674949	0	-2.60241	0.00669011	0.0710043
Zfp318	57908	zinc finger protein 318 [Source:MGI Symbol;Acc:MGI:1889348]	7.79511	7.38701	7.78851	8.43573	8.06675	8.13034	7.47016	7.207	7.12034	-0.68135	0.00808614	0.0789592
Ttbk1	106763	tau tubulin kinase 1 [Source:MGI Symbol;Acc:MGI:2147036]	4.44748	4.49327	4.81048	3.95295	4.10618	4.59326	0	2.37178	1.5068	-3.12341	1.16384769416486e-08	1.30073768303423e-05
Srf	20807	serum response factor [Source:MGI Symbol;Acc:MGI:106658]	7.14674	7.06901	7.69112	7.60106	8.39805	7.65488	7.28581	7.64991	7.43891	-0.191379	0.54444	0.784924
Gata3	14462	GATA binding protein 3 [Source:MGI Symbol;Acc:MGI:95663]	10.8569	10.345	10.8895	12.1454	11.8653	11.4595	10.3849	9.77499	10.2782	-1.17978	0.00249981	0.0400617
Gata5	14464	GATA binding protein 5 [Source:MGI Symbol;Acc:MGI:109497]	1.9529	2.10806	3.03847	0	1.66126	2.84203	0	0	0.690579	-2.8231	0.00240858	0.0393578
Lama5	16776	laminin_ alpha 5 [Source:MGI Symbol;Acc:MGI:105382]	8.99834	7.9329	7.39897	8.45571	8.57621	7.62136	8.32968	7.84594	8.38263	-0.0671192	0.854179	0.92013
Steap1	70358	six transmembrane epithelial antigen of the prostate 1 [Source:MGI Symbol;Acc:MGI:1917608]	6.33422	5.66296	2.20417	0	2.08556	3.35831	5.49884	4.09648	5.01393	0.244568	0.771489	0.873259
Steap2	74051	six transmembrane epithelial antigen of prostate 2 [Source:MGI Symbol;Acc:MGI:1921301]	7.64279	6.19015	4.98499	3.70842	4.27687	4.92166	6.77593	5.49646	6.41123	0.330766	0.623498	0.793052
Hspa8	15481	heat shock protein 8 [Source:MGI Symbol;Acc:MGI:105384]	8.65468	8.06809	8.09493	9.00919	8.35104	7.86992	8.6115	8.28722	9.09807	0.305792	0.322426	0.629731
Serac1	321007	serine active site containing 1 [Source:MGI Symbol;Acc:MGI:2447813]	4.34927	3.99095	4.10739	3.04322	4.80925	4.76679	4.64779	3.99218	4.56776	0.11415	0.768698	0.871366
Awat1	245533	acyl-CoA wax alcohol acyltransferase 1 [Source:MGI Symbol;Acc:MGI:3588200]	4.06981	5.97918	6.12005	6.29023	5.83886	5.3613	4.99027	5.67552	5.82954	-0.198765	0.650214	0.793052
Pdzd11	72621	PDZ domain containing 11 [Source:MGI Symbol;Acc:MGI:1919871]	6.54853	7.03299	6.81827	7.13993	7.2721	6.49935	7.16159	7.00071	7.48414	0.316626	0.210249	0.505338
Psma2	19166	proteasome subunit alpha 2 [Source:MGI Symbol;Acc:MGI:104885]	8.96557	9.08092	8.35549	8.34222	8.3841	7.69838	9.31987	8.96838	9.30546	0.647739	0.0371464	0.190572
Mrpl32	75398	mitochondrial ribosomal protein L32 [Source:MGI Symbol;Acc:MGI:2137226]	7.49561	7.35088	6.92921	7.38884	7.29215	7.66588	7.61724	7.30822	7.34398	0.0562791	0.787434	0.885754
Setdb1	84505	SET domain_ bifurcated 1 [Source:MGI Symbol;Acc:MGI:1934229]	8.20618	7.32877	6.92921	7.89248	7.47866	7.14337	7.44258	7.40279	7.73755	-0.0308149	0.920662	0.962627
Anxa9	71790	annexin A9 [Source:MGI Symbol;Acc:MGI:1923711]	6.347	8.00905	8.59643	8.50448	8.93612	9.27152	7.55849	8.25941	8.14986	-0.468821	0.327624	0.635027
Arnt2	11864	aryl hydrocarbon receptor nuclear translocator 2 [Source:MGI Symbol;Acc:MGI:107188]	3.15326	3.65407	4.50134	4.78444	6.04195	4.2862	4.01012	4.32836	4.27932	-0.475513	0.397902	0.701835
Prune1	229589	prune exopolyphosphatase [Source:MGI Symbol;Acc:MGI:1925152]	6.48057	6.55014	7.09068	5.62318	6.61959	6.49935	6.18279	6.58271	6.16193	-0.220482	0.449	0.749243
Cers2	76893	ceramide synthase 2 [Source:MGI Symbol;Acc:MGI:1924143]	6.74478	7.2128	7.10965	6.49719	6.4154	6.9409	7.59653	7.8309	7.23649	0.714569	0.00598737	0.0664172
Nlrp5	23968	NLR family_ pyrin domain containing 5 [Source:MGI Symbol;Acc:MGI:1345193]	0	2.36145	2.20417	1.77164	1.66126	2.03038	0	0	0.690579	-2.2909	0.019215	0.130554
Capza2	12343	capping protein (actin filament) muscle Z-line_ alpha 2 [Source:MGI Symbol;Acc:MGI:106222]	8.96764	9.50737	9.75979	9.31834	9.51157	9.513	9.79378	10.0317	9.82619	0.436273	0.0341782	0.181746
Plekho1	67220	pleckstrin homology domain containing_ family O member 1 [Source:MGI Symbol;Acc:MGI:1914470]	5.65917	6.47158	6.56697	6.49719	6.24072	6.90421	7.20054	7.77306	6.87077	0.891886	0.00527727	0.0617636
Vps45	22365	vacuolar protein sorting 45 [Source:MGI Symbol;Acc:MGI:891965]	5.79594	6.25413	5.78454	5.82099	6.08855	5.24875	6.17163	5.92253	6.17425	0.213573	0.417516	0.718261
Prpf3	70767	pre-mRNA processing factor 3 [Source:MGI Symbol;Acc:MGI:1918017]	7.70863	7.08669	6.48217	7.03759	6.93221	6.59453	7.00695	6.79909	7.01471	-0.0978295	0.741173	0.852456
Anp32e	66471	acidic (leucine-rich) nuclear phosphoprotein 32 family_ member E [Source:MGI Symbol;Acc:MGI:1913721]	10.4154	9.62093	8.53461	8.21905	8.65573	8.04021	9.63222	9.23151	9.73663	0.343059	0.484357	0.777622
Aph1a	226548	aph1 homolog A_ gamma secretase subunit [Source:MGI Symbol;Acc:MGI:2385110]	5.08841	4.69116	4.81048	5.69218	5.78328	4.68263	4.99027	4.88918	4.89989	-0.257352	0.450104	0.750288
Tab2	68652	TGF-beta activated kinase 1/MAP3K7 binding protein 2 [Source:MGI Symbol;Acc:MGI:1915902]	9.24699	8.95663	9.28817	9.15685	9.46155	9.45394	9.19179	9.18643	9.25126	-0.0601692	0.720845	0.837605
Ppil4	67418	peptidylprolyl isomerase (cyclophilin)-like 4 [Source:MGI Symbol;Acc:MGI:1914668]	8.27132	7.76188	7.71609	7.6539	7.69739	7.81168	8.01388	7.52464	7.78651	-0.0525466	0.812277	0.903958
Cnih1	12793	cornichon family AMPA receptor auxiliary protein 1 [Source:MGI Symbol;Acc:MGI:1277202]	7.83194	8.38983	8.3152	8.30966	8.17868	8.25212	8.57173	8.61373	8.35314	0.296655	0.110251	0.355238
Eps8	13860	epidermal growth factor receptor pathway substrate 8 [Source:MGI Symbol;Acc:MGI:104684]	7.58463	7.4361	6.157	4.65216	4.69342	5.821	7.63766	7.60641	7.4989	0.988691	0.0866505	0.3108
Med22	20933	mediator complex subunit 22 [Source:MGI Symbol;Acc:MGI:98446]	7.50134	7.64741	7.31972	7.75411	8.07834	6.9409	7.77672	7.7926	8.01598	0.277646	0.289951	0.602236
Abo	80908	ABO blood group (transferase A_ alpha 1-3-N-acetylgalactosaminyltransferase_ transferase B_ alpha 1-3-galactosyltransferase) [Source:MGI Symbol;Acc:MGI:2135738]	0	1.40901	0	0	0	2.03038	0	0	0	-1.02245	0.309099	0.618277
Surf1	20930	surfeit gene 1 [Source:MGI Symbol;Acc:MGI:98443]	7.03272	7.09545	6.84115	7.3679	7.3977	6.47454	6.90282	7.18351	7.10755	0.0018736	0.993893	0.996032
Med28	66999	mediator complex subunit 28 [Source:MGI Symbol;Acc:MGI:1914249]	7.6937	8.27886	8.06608	7.94995	7.98905	7.65488	8.16501	8.35187	8.25217	0.30112	0.129735	0.388865
Qdpr	110391	quinoid dihydropteridine reductase [Source:MGI Symbol;Acc:MGI:97836]	7.23188	7.65336	7.28677	6.57232	7.2721	7.27851	7.64171	7.57967	7.66522	0.363542	0.116373	0.367006
Gnrh1	14714	gonadotropin releasing hormone 1 [Source:MGI Symbol;Acc:MGI:95789]	3.46601	3.07895	3.32484	3.04322	3.42401	3.56046	2.94799	3.39844	2.40532	-0.389204	0.400746	0.704742
Tnr	21960	tenascin R [Source:MGI Symbol;Acc:MGI:99516]	2.1983	2.76435	4.38159	2.54321	2.90474	4.2862	1.08369	1.48007	1.15566	-2.41009	0.000625682	0.0182691
Sqstm1	18412	sequestosome 1 [Source:MGI Symbol;Acc:MGI:107931]	8.79419	9.39656	9.84149	9.25133	9.71462	9.68237	9.3387	9.87919	9.42237	0.0792655	0.771228	0.873087
Nfe2l2	18024	nuclear factor_ erythroid derived 2_ like 2 [Source:MGI Symbol;Acc:MGI:108420]	7.79976	8.24776	8.19601	7.81725	8.04919	7.59858	8.57385	8.55773	8.46514	0.557131	0.00536854	0.0623912
Rxrg	20183	retinoid X receptor gamma [Source:MGI Symbol;Acc:MGI:98216]	3.79927	4.86514	6.511	3.41383	3.68887	6.31598	2.72187	5.17775	3.73103	-0.975233	0.163822	0.441525
Rxra	20181	retinoid X receptor alpha [Source:MGI Symbol;Acc:MGI:98214]	9.37261	9.27268	9.96121	10.4724	10.8374	9.79187	9.37928	9.75022	9.60634	-0.460973	0.202077	0.495975
Adamtsl4	229595	ADAMTS-like 4 [Source:MGI Symbol;Acc:MGI:2389008]	5.50806	6.10596	6.86368	6.77675	6.48672	6.39744	6.32051	7.21861	6.12433	0.227243	0.534583	0.784924
Fcrls	80891	Fc receptor-like S_ scavenger receptor [Source:MGI Symbol;Acc:MGI:1933397]	4.18817	5.46088	6.53926	4.78444	4.75249	5.30612	6.51847	8.10543	6.33648	1.75683	0.000909565	0.0225808
Cd5l	11801	CD5 antigen-like [Source:MGI Symbol;Acc:MGI:1334419]	2.1983	3.33707	2.6808	3.41383	1.66126	0	1.69551	2.19511	2.56351	-0.395037	0.566805	0.792769
Prpsap1	67763	phosphoribosyl pyrophosphate synthetase-associated protein 1 [Source:MGI Symbol;Acc:MGI:1915013]	7.69869	7.32132	7.1651	7.38884	7.40692	6.54773	7.515	7.20117	7.65207	0.165568	0.53556	0.784924
Fam184b	58227	family with sequence similarity 184_ member B [Source:MGI Symbol;Acc:MGI:2442958]	3.03188	2.57692	3.76853	2.54321	1.0576	3.56046	2.12379	1.99375	1.15566	-1.24862	0.0599775	0.251999
Ncapg	54392	non-SMC condensin I complex_ subunit G [Source:MGI Symbol;Acc:MGI:1930197]	7.43705	6.55014	5.2126	4.65216	4.01262	3.8956	6.51847	5.67552	6.72768	0.406055	0.539271	0.784924
Lcorl	209707	ligand dependent nuclear receptor corepressor-like [Source:MGI Symbol;Acc:MGI:2651932]	6.7544	5.9014	5.58211	6.10022	5.86587	5.06151	6.34058	6.09612	6.16193	0.21528	0.538164	0.784924
Lta4h	16993	leukotriene A4 hydrolase [Source:MGI Symbol;Acc:MGI:96836]	8.18499	7.91816	7.65284	7.50845	7.61224	7.205	8.22021	8.11788	8.17766	0.444911	0.0654291	0.264941
Amdhd1	71761	amidohydrolase domain containing 1 [Source:MGI Symbol;Acc:MGI:1919011]	1.9529	2.57692	3.03847	2.54321	0	3.12314	2.4536	2.19511	2.83579	0.107479	0.869135	0.927997
Dstn	56431	destrin [Source:MGI Symbol;Acc:MGI:1929270]	9.70221	10.6366	10.1789	10.487	11.2234	9.8605	10.8182	10.9757	11.1241	0.523257	0.121609	0.375668
Macroh2a1	26914	macroH2A.1 histone [Source:MGI Symbol;Acc:MGI:1349392]	9.0481	8.73352	8.99362	9.39794	9.20555	9.15534	8.68594	8.68656	8.92301	-0.32781	0.0857645	0.309459
Gtf2ird2	114674	GTF2I repeat domain containing 2 [Source:MGI Symbol;Acc:MGI:2149780]	7.00879	6.35969	6.0432	6.71178	6.06543	6.19968	6.57885	5.93665	6.0326	-0.233672	0.445402	0.745598
Bola1	69168	bolA-like 1 (E. coli) [Source:MGI Symbol;Acc:MGI:1916418]	6.65514	6.66051	6.12005	6.49719	5.3956	5.85984	6.21576	6.08348	6.09872	-0.136844	0.666459	0.80211
Castor2	80909	cytosolic arginine sensor for mTORC1 subunit 2 [Source:MGI Symbol;Acc:MGI:1933384]	7.23188	6.94849	8.23108	7.03759	6.99471	7.9259	6.99433	7.6796	6.94453	-0.22998	0.52537	0.784924
Fcgr1	14129	Fc receptor_ IgG_ high affinity I [Source:MGI Symbol;Acc:MGI:95498]	1.28437	4.32472	4.61191	3.04322	3.27079	3.35831	4.96464	5.60654	5.04109	1.55598	0.00632306	0.0687559
Ncf1	17969	neutrophil cytosolic factor 1 [Source:MGI Symbol;Acc:MGI:97283]	4.00678	6.26969	5.58211	4.3445	4.91646	5.30612	6.19387	7.207	5.94905	1.22826	0.0125459	0.101786
Wnt11	22411	wingless-type MMTV integration site family_ member 11 [Source:MGI Symbol;Acc:MGI:101948]	6.26856	6.5114	3.56368	2.54321	3.42401	3.73774	6.88926	5.87932	6.77697	1.26615	0.0736015	0.282999
Adss	11566	adenylosuccinate synthetase_ non muscle [Source:MGI Symbol;Acc:MGI:87948]	8.00318	7.62943	7.69112	8.23069	8.09556	7.50367	7.77672	7.81951	8.26375	0.0890393	0.709253	0.829057
1700016C15Rik	69428	RIKEN cDNA 1700016C15 gene [Source:MGI Symbol;Acc:MGI:1916678]	1.9529	0.870088	1.48751	3.04322	2.67973	0	0.641293	1.48007	0	-1.40135	0.120673	0.374089
Il17rb	50905	interleukin 17 receptor B [Source:MGI Symbol;Acc:MGI:1355292]	4.18817	4.06417	4.50134	5.55072	4.80925	5.821	2.4536	3.47783	3.59105	-1.6943	0.000697716	0.0194372
Cacna1d	12289	calcium channel_ voltage-dependent_ L type_ alpha 1D subunit [Source:MGI Symbol;Acc:MGI:88293]	4.34927	4.49327	5.06492	5.39387	4.42948	6.13782	4.67965	4.09648	4.13555	-0.762018	0.0924276	0.322214
Chdh	218865	choline dehydrogenase [Source:MGI Symbol;Acc:MGI:1860776]	5.81446	6.01655	7.36779	8.65896	8.64797	7.40207	6.20485	6.40115	6.75254	-1.15165	0.0413027	0.203012
Actr8	56249	ARP8 actin-related protein 8 [Source:MGI Symbol;Acc:MGI:1860775]	6.99261	6.53734	6.64706	6.86904	6.89336	6.99424	6.88926	6.70323	6.71087	-0.0611923	0.758611	0.864715
Lrrc27	76612	leucine rich repeat containing 27 [Source:MGI Symbol;Acc:MGI:1923862]	2.40797	3.83232	4.10739	1.77164	2.08556	3.73774	2.83935	3.39844	3.43602	-0.016432	0.97703	0.984222
Stk32c	57740	serine/threonine kinase 32C [Source:MGI Symbol;Acc:MGI:2385336]	1.65701	2.36145	2.6808	3.70842	3.80505	2.03038	3.14342	4.14593	2.56351	0.567501	0.366376	0.675508
Fnta	14272	farnesyltransferase_ CAAX box_ alpha [Source:MGI Symbol;Acc:MGI:104683]	8.0779	8.57031	8.46266	8.58832	8.71634	8.42395	8.58441	8.57589	8.51684	0.0752047	0.684462	0.812152
Mtrex	72198	Mtr4 exosome RNA helicase [Source:MGI Symbol;Acc:MGI:1919448]	8.47424	7.79452	7.33593	7.42982	7.57181	7.22	8.02941	7.80419	8.16537	0.28887	0.349589	0.658831
Lbp	16803	lipopolysaccharide binding protein [Source:MGI Symbol;Acc:MGI:1098776]	4.53942	6.55014	5.14065	5.01737	4.19405	5.12666	7.30125	7.95748	6.85556	2.02902	3.49414707874123e-05	0.00319698
Celsr1	12614	cadherin_ EGF LAG seven-pass G-type receptor 1 [Source:MGI Symbol;Acc:MGI:1100883]	8.92991	8.04114	7.92328	9.63544	9.6865	8.15397	8.06904	7.34044	8.25797	-0.931254	0.0381169	0.193399
Fli1	14247	Friend leukemia integration 1 [Source:MGI Symbol;Acc:MGI:95554]	4.92756	6.25413	6.48217	5.21787	4.63182	5.97045	6.80511	7.28081	5.81388	0.978329	0.0353246	0.185502
Stard13	243362	StAR-related lipid transfer (START) domain containing 13 [Source:MGI Symbol;Acc:MGI:2385331]	3.72289	4.94485	5.2126	5.30855	5.01626	5.46571	5.40667	6.1816	5.11961	0.623893	0.128032	0.386186
Tenm1	23963	teneurin transmembrane protein 1 [Source:MGI Symbol;Acc:MGI:1345185]	3.3691	3.91381	3.56368	2.54321	1.66126	3.35831	1.08369	1.13296	1.5068	-2.32166	0.000587546	0.0176807
Camk1g	215303	calcium/calmodulin-dependent protein kinase I gamma [Source:MGI Symbol;Acc:MGI:2388073]	2.89935	2.36145	3.32484	2.54321	2.41302	3.73774	1.08369	1.75965	0.690579	-2.00672	0.00301269	0.0443875
Utp25	215193	UTP25 small subunit processome component [Source:MGI Symbol;Acc:MGI:2138080]	7.43705	6.62465	6.12005	6.45811	6.57119	6.16908	6.62048	6.22826	6.63269	-0.143865	0.662747	0.800057
Hsd11b1	15483	hydroxysteroid 11-beta dehydrogenase 1 [Source:MGI Symbol;Acc:MGI:103562]	4.7074	7.17198	6.12005	4.16197	4.75249	4.99328	4.74133	6.08348	6.76073	0.32029	0.604496	0.793052
Syt14	329324	synaptotagmin XIV [Source:MGI Symbol;Acc:MGI:2444490]	3.15326	3.65407	3.94789	1.77164	2.67973	3.8956	1.42179	2.67104	1.5068	-1.51098	0.0123405	0.100895
H2-M3	14991	histocompatibility 2_ M region locus 3 [Source:MGI Symbol;Acc:MGI:95915]	3.03188	5.09216	5.40915	5.99492	6.24072	4.39598	5.49884	5.84978	5.19409	0.191501	0.725575	0.840984
Lonrf3	74365	LON peptidase N-terminal domain and ring finger 3 [Source:MGI Symbol;Acc:MGI:1921615]	3.64224	2.57692	2.20417	3.95295	3.68887	2.03038	2.83935	2.80021	2.83579	-0.403739	0.45364	0.75431
Atp5e	67126	ATP synthase_ H+ transporting_ mitochondrial F1 complex_ epsilon subunit [Source:MGI Symbol;Acc:MGI:1855697]	9.90161	10.6396	11.3285	11.0003	10.3052	11.8778	10.5636	10.4881	10.5217	-0.447802	0.255493	0.558945
Nelfcd	57314	negative elongation factor complex member C/D_ Th1l [Source:MGI Symbol;Acc:MGI:1926424]	7.50134	6.86899	6.157	6.29023	6.48672	5.85984	6.73861	6.8068	7.06849	0.222922	0.539648	0.784924
Tubb1	545486	tubulin_ beta 1 class VI [Source:MGI Symbol;Acc:MGI:107814]	2.40797	2.57692	3.56368	3.04322	3.27079	3.8956	1.92548	2.37178	1.78899	-1.23075	0.0316221	0.173656
Ctsz	64138	cathepsin Z [Source:MGI Symbol;Acc:MGI:1891190]	8.22707	9.08532	7.76477	5.47443	7.23115	7.36205	9.21643	9.35887	9.08834	1.24725	0.0192845	0.130804
Prelid3b	66390	PRELI domain containing 3B [Source:MGI Symbol;Acc:MGI:1913640]	8.50307	8.404	8.25684	8.14714	8.53474	7.93502	8.70348	8.6027	8.84426	0.399391	0.0384085	0.194297
Sertad4	214791	SERTA domain containing 4 [Source:MGI Symbol;Acc:MGI:2443496]	7.47829	6.87917	6.59416	7.97786	7.69739	7.04568	7.50614	7.53396	7.6388	0.203879	0.517809	0.784924
H2-M2	14990	histocompatibility 2_ M region locus 2 [Source:MGI Symbol;Acc:MGI:95914]	4.39921	6.01655	7.8462	8.21905	8.49637	6.66202	5.32844	6.8522	6.36899	-1.05733	0.101012	0.338292
Ube2a	22209	ubiquitin-conjugating enzyme E2A [Source:MGI Symbol;Acc:MGI:102959]	7.56288	7.67104	7.18312	7.34666	7.37907	7.06243	7.75445	7.58416	7.77443	0.312154	0.118668	0.370558
Slc25a5	11740	solute carrier family 25 (mitochondrial carrier_ adenine nucleotide translocator)_ member 5 [Source:MGI Symbol;Acc:MGI:1353496]	9.87097	9.65835	8.06608	8.51404	8.83725	7.75099	9.77178	9.16859	9.78763	0.581757	0.199504	0.492183
Atp1b4	67821	ATPase_ (Na+)/K+ transporting_ beta 4 polypeptide [Source:MGI Symbol;Acc:MGI:1915071]	2.75339	2.76435	1.48751	1.77164	1.0576	2.49254	1.08369	3.6246	0	0.12874	0.881506	0.936448
Ppdpf	66496	pancreatic progenitor cell differentiation and proliferation factor [Source:MGI Symbol;Acc:MGI:1913746]	6.58135	6.01655	6.26247	5.99492	6.08855	6.03975	6.22658	6.07073	6.2343	-0.0142484	0.9508	0.976727
Kcnq2	16536	potassium voltage-gated channel_ subfamily Q_ member 2 [Source:MGI Symbol;Acc:MGI:1309503]	3.79927	3.55595	4.81048	1.77164	3.42401	4.8463	0	2.37178	0.690579	-2.74772	0.000210899	0.00954693
Eef1a2	13628	eukaryotic translation elongation factor 1 alpha 2 [Source:MGI Symbol;Acc:MGI:1096317]	9.64256	9.09627	11.8396	10.9466	10.3925	12.3003	7.57975	9.94266	7.65646	-2.03688	0.00164096	0.0319355
Col20a1	73368	collagen_ type XX_ alpha 1 [Source:MGI Symbol;Acc:MGI:1920618]	3.64224	3.74595	4.98499	5.47443	4.86385	5.30612	3.67291	3.99218	3.85863	-0.931788	0.0446767	0.21247
Pls3	102866	plastin 3 (T-isoform) [Source:MGI Symbol;Acc:MGI:104807]	8.20618	9.21958	8.21365	8.37407	9.02865	7.84109	9.47657	9.55353	9.45429	0.90699	0.00515773	0.0608008
Mpped2	77015	metallophosphoesterase domain containing 2 [Source:MGI Symbol;Acc:MGI:1924265]	3.94088	4.5956	4.50134	4.3445	3.42401	4.2862	3.67291	3.93706	3.26229	-0.579857	0.144301	0.412416
Nkap	67050	NFKB activating protein [Source:MGI Symbol;Acc:MGI:1914300]	8.06636	7.56152	7.14685	7.9215	7.3602	7.65488	7.63766	7.21282	7.3053	-0.253533	0.321082	0.629127
Ndufa1	54405	NADH:ubiquinone oxidoreductase subunit A1 [Source:MGI Symbol;Acc:MGI:1929511]	7.94132	8.66161	9.0339	8.5701	8.07834	9.27152	8.56108	8.48754	8.42448	-0.170993	0.58845	0.793052
Wt1	22431	WT1 transcription factor [Source:MGI Symbol;Acc:MGI:98968]	3.26522	2.57692	3.94789	1.77164	2.08556	4.2862	0	1.48007	0.690579	-2.81457	0.00033367	0.0125155
E2f3	13557	E2F transcription factor 3 [Source:MGI Symbol;Acc:MGI:1096340]	7.86785	6.83801	6.42274	5.39387	5.63419	6.39744	7.12156	6.60939	7.18872	0.300073	0.532098	0.784924
Cr1l	12946	complement component (3b/4b) receptor 1-like [Source:MGI Symbol;Acc:MGI:88513]	6.98446	7.29874	7.51734	7.81725	8.00128	7.40207	7.6007	7.7926	7.59823	0.130566	0.61287	0.793052
Ppfibp1	67533	PTPRF interacting protein_ binding protein 1 (liprin beta 1) [Source:MGI Symbol;Acc:MGI:1914783]	8.50592	8.30552	8.15094	7.9215	8.53474	7.7715	9.1526	9.21712	9.1237	0.923468	2.99854983245169e-05	0.00289998
Cd46	17221	CD46 antigen_ complement regulatory protein [Source:MGI Symbol;Acc:MGI:1203290]	3.72289	3.99095	3.32484	4.65216	3.42401	3.73774	2.2981	2.80021	3.26229	-1.0622	0.0213592	0.13901
Cd34	12490	CD34 antigen [Source:MGI Symbol;Acc:MGI:88329]	6.93453	8.97336	9.26721	7.58301	7.38841	8.14613	10.1753	10.5184	9.29703	1.68752	0.000690675	0.0193267
Plgrkt	67759	plasminogen receptor_ C-terminal lysine transmembrane protein [Source:MGI Symbol;Acc:MGI:1915009]	6.66538	7.26808	7.12837	7.03759	7.07791	6.74735	7.21692	7.29184	7.22469	0.24344	0.236141	0.53591
Cd274	60533	CD274 antigen [Source:MGI Symbol;Acc:MGI:1926446]	2.89935	4.43925	5.14065	5.01737	5.78328	4.39598	4.47701	4.79931	4.64058	-0.183401	0.717712	0.835428
Pdcd1lg2	58205	programmed cell death 1 ligand 2 [Source:MGI Symbol;Acc:MGI:1930125]	0	1.40901	2.6808	1.77164	1.66126	2.84203	1.08369	1.13296	1.5068	-0.783253	0.347504	0.656222
Gtf3a	66596	general transcription factor III A [Source:MGI Symbol;Acc:MGI:1913846]	5.85081	5.63919	6.29598	5.82099	6.13369	6.16908	6.07911	6.07073	6.12433	0.10106	0.661595	0.799463
Mtif3	76366	mitochondrial translational initiation factor 3 [Source:MGI Symbol;Acc:MGI:1923616]	5.71938	5.59046	5.40915	5.1211	6.50401	5.69779	5.55144	5.93665	6.09872	0.11735	0.720796	0.837605
Lnx2	140887	ligand of numb-protein X 2 [Source:MGI Symbol;Acc:MGI:2155959]	6.40925	6.1232	6.42274	6.53525	7.04284	6.19968	6.50963	6.55551	6.84018	0.15373	0.558318	0.785875
Il19	329244	interleukin 19 [Source:MGI Symbol;Acc:MGI:1890472]	2.1983	2.36145	1.48751	1.77164	1.0576	2.49254	1.08369	2.67104	2.70606	0.34654	0.621324	0.793052
Dyrk3	226419	dual-specificity tyrosine-(Y)-phosphorylation regulated kinase 3 [Source:MGI Symbol;Acc:MGI:1330300]	5.79594	4.26386	4.61191	4.3445	3.09934	4.49799	4.32414	3.47783	4.77605	-0.375773	0.482296	0.775325
Mapkapk2	17164	MAP kinase-activated protein kinase 2 [Source:MGI Symbol;Acc:MGI:109298]	8.45075	8.90525	9.24593	9.08812	9.31982	9.23136	9.04511	9.45764	9.0769	0.138346	0.565812	0.791903
Il10	16153	interleukin 10 [Source:MGI Symbol;Acc:MGI:96537]	2.59099	3.21377	3.03847	2.54321	1.66126	2.49254	0.641293	2.19511	1.78899	-1.15379	0.0846324	0.306858
Lamp2	16784	lysosomal-associated membrane protein 2 [Source:MGI Symbol;Acc:MGI:96748]	9.96309	10.5612	9.93751	10.2036	10.3309	9.55503	10.9845	10.8418	10.9212	0.779519	0.00118684	0.0265074
Atxn10	54138	ataxin 10 [Source:MGI Symbol;Acc:MGI:1859293]	7.75252	8.06363	7.67847	7.44988	7.97671	7.45376	7.98548	8.11167	8.20493	0.342672	0.0980662	0.332087
Foxred2	239554	FAD-dependent oxidoreductase domain containing 2 [Source:MGI Symbol;Acc:MGI:106315]	5.95465	5.34813	5.06492	6.29023	6.43356	5.41445	5.18042	4.82989	5.24168	-0.737087	0.0380945	0.193378
Eif3d	55944	eukaryotic translation initiation factor 3_ subunit D [Source:MGI Symbol;Acc:MGI:1933181]	9.15188	8.93727	7.95509	7.94995	8.40727	7.56371	8.94544	8.16661	8.83653	0.235961	0.534332	0.784924
H3f3b	15081	H3.3 histone B [Source:MGI Symbol;Acc:MGI:1101768]	10.9309	10.7547	9.86959	10.2154	10.6148	10.0276	10.8553	10.4809	10.9157	0.302034	0.287496	0.599895
Nup50	18141	nucleoporin 50 [Source:MGI Symbol;Acc:MGI:1351502]	7.89855	7.51657	7.30334	7.01083	7.88068	7.0116	7.66974	7.64991	7.89468	0.244114	0.364799	0.674244
Phf21b	271305	PHD finger protein 21B [Source:MGI Symbol;Acc:MGI:2443812]	4.06981	3.99095	4.71461	4.50652	4.50012	5.24875	2.72187	3.47783	2.70606	-1.57447	0.000299357	0.0118264
Nlrp14	76858	NLR family_ pyrin domain containing 14 [Source:MGI Symbol;Acc:MGI:1924108]	1.28437	2.10806	3.56368	0	1.66126	3.12314	0.641293	1.48007	0.690579	-1.64192	0.0484813	0.222821
Ift27	67042	intraflagellar transport 27 [Source:MGI Symbol;Acc:MGI:1914292]	6.08242	6.07086	5.40915	4.50652	5.78328	5.69779	6.03053	6.16969	6.11158	0.382736	0.217131	0.512812
Pacsin2	23970	protein kinase C and casein kinase substrate in neurons 2 [Source:MGI Symbol;Acc:MGI:1345153]	7.46076	7.30631	7.0122	7.01083	7.33143	6.37079	7.90691	8.01517	7.64766	0.723299	0.00592294	0.0658681
Cmah	12763	cytidine monophospho-N-acetylneuraminic acid hydroxylase [Source:MGI Symbol;Acc:MGI:103227]	7.59001	6.95813	6.0432	3.70842	4.96722	5.12666	8.10468	7.66271	6.69386	1.19939	0.0570382	0.244915
Ttll12	223723	tubulin tyrosine ligase-like family_ member 12 [Source:MGI Symbol;Acc:MGI:3039573]	6.74478	6.49824	5.831	6.33407	6.57119	5.821	6.88926	6.5737	6.7443	0.377807	0.163496	0.440973
Bik	12124	BCL2-interacting killer [Source:MGI Symbol;Acc:MGI:1206591]	1.28437	3.21377	2.20417	1.77164	0	2.49254	2.72187	3.6246	2.56351	0.938469	0.187877	0.476973
Scube1	64706	signal peptide_ CUB domain_ EGF-like 1 [Source:MGI Symbol;Acc:MGI:1890616]	6.05152	5.25738	3.94789	4.65216	3.56251	5.24875	6.14905	4.41159	5.04109	0.324048	0.554527	0.784924
Tox4	268741	TOX high mobility group box family member 4 [Source:MGI Symbol;Acc:MGI:1915389]	7.88109	7.61732	7.31972	7.23548	7.8404	7.27851	7.80588	7.66695	7.87218	0.216075	0.332096	0.637554
Mrps18c	68735	mitochondrial ribosomal protein S18C [Source:MGI Symbol;Acc:MGI:1915985]	5.93785	6.10596	6.29598	5.55072	6.06543	5.93452	6.4918	6.38064	6.18646	0.350415	0.114998	0.364321
Sulf1	240725	sulfatase 1 [Source:MGI Symbol;Acc:MGI:2138563]	4.58328	6.22249	5.831	5.39387	3.80505	5.89766	7.99501	8.30366	7.04185	2.27372	2.54604550003707e-06	0.000607545
Srsf6	67996	serine and arginine-rich splicing factor 6 [Source:MGI Symbol;Acc:MGI:1915246]	10.5079	9.92355	9.3493	9.91342	9.6865	9.52815	10.2686	10.0218	10.3001	0.32717	0.233838	0.532543
Plcg1	18803	phospholipase C_ gamma 1 [Source:MGI Symbol;Acc:MGI:97615]	8.90204	8.33541	8.16007	8.41546	8.30244	8.07364	8.61768	8.55087	8.56675	0.181672	0.415784	0.717208
Kctd2	70382	potassium channel tetramerisation domain containing 2 [Source:MGI Symbol;Acc:MGI:1917632]	6.92604	7.24465	7.09068	7.21218	7.04284	7.22	7.15594	7.58864	7.44401	0.284081	0.135713	0.39993
Tmprss6	71753	transmembrane serine protease 6 [Source:MGI Symbol;Acc:MGI:1919003]	0	0	1.48751	3.04322	2.67973	3.73774	0.641293	1.75965	3.79624	0.217259	0.817422	0.907363
Kctd5	69259	potassium channel tetramerisation domain containing 5 [Source:MGI Symbol;Acc:MGI:1916509]	7.78105	8.04114	7.54548	7.28099	8.10125	7.51588	8.23368	8.10543	8.32026	0.466367	0.0436422	0.209778
Pom121l2	195236	POM121 membrane glycoprotein-like 2 (rat) [Source:MGI Symbol;Acc:MGI:2684870]	1.28437	1.40901	0	0	1.0576	0	0	0	0	-1.35561	0.196752	0.489504
Etaa1	68145	Ewing tumor-associated antigen 1 [Source:MGI Symbol;Acc:MGI:1915395]	6.55955	6.22249	5.831	6.10022	6.17746	5.3613	6.26909	5.99179	6.4823	0.154761	0.594888	0.793052
Matn4	17183	matrilin 4 [Source:MGI Symbol;Acc:MGI:1328314]	4.34927	4.06417	3.32484	2.54321	2.67973	3.12314	3.46925	3.0283	3.97585	-0.0404826	0.938104	0.97145
Svs4	20941	seminal vesicle secretory protein 4 [Source:MGI Symbol;Acc:MGI:98450]	0	0.870088	1.48751	1.77164	0	1.34628	0	0	0	-1.55281	0.141941	0.409112
Svs6	20945	seminal vesicle secretory protein 6 [Source:MGI Symbol;Acc:MGI:106178]	0.780627	0	0	0	0	0	0	0	0.690579	-0.166941	0.857853	0.92013
Slpi	20568	secretory leukocyte peptidase inhibitor [Source:MGI Symbol;Acc:MGI:109297]	4.18817	4.64417	3.56368	1.77164	2.08556	3.12314	5.40667	5.60654	6.07263	2.01649	0.000173464	0.00854474
Svs3a	64335	seminal vesicle secretory protein 3A [Source:MGI Symbol;Acc:MGI:1927635]	0	0	0	0	1.0576	0	0	0	0	-0.420617	0.651792	0.793052
Svs5	20944	seminal vesicle secretory protein 5 [Source:MGI Symbol;Acc:MGI:98453]	0.780627	1.80046	0	1.77164	1.66126	2.03038	0	1.13296	0.690579	-1.15685	0.212184	0.50798
Rbpjl	19668	recombination signal binding protein for immunoglobulin kappa J region-like [Source:MGI Symbol;Acc:MGI:1196616]	2.89935	2.93021	3.03847	1.77164	2.08556	2.84203	0.641293	1.48007	1.15566	-1.93238	0.00551024	0.0633711
Sdc4	20971	syndecan 4 [Source:MGI Symbol;Acc:MGI:1349164]	9.08861	9.73042	10.0981	10.9036	11.4461	9.77926	9.6261	9.93477	9.83882	-0.559962	0.218345	0.514226
Ccdc70	67929	coiled-coil domain containing 70 [Source:MGI Symbol;Acc:MGI:1915179]	0.780627	0.870088	0	0	0	0	0	0	0	-0.547455	0.556964	0.784924
Il13ra1	16164	interleukin 13 receptor_ alpha 1 [Source:MGI Symbol;Acc:MGI:105052]	6.58135	8.21599	8.19601	9.06229	9.03461	7.9259	8.5044	8.92831	8.73209	0.34651	0.436827	0.737853
Prl5a1	28078	prolactin family 5_ subfamily a_ member 1 [Source:MGI Symbol;Acc:MGI:106332]	1.9529	0.870088	2.6808	0	1.0576	0	0	0	0	-2.27472	0.0301972	0.169477
Nbr1	17966	NBR1_ autophagy cargo receptor [Source:MGI Symbol;Acc:MGI:108498]	8.67762	8.50935	8.5134	8.85975	8.90065	8.32333	8.65221	8.7971	8.74453	0.0879475	0.635497	0.793052
Cyth1	19157	cytohesin 1 [Source:MGI Symbol;Acc:MGI:1334257]	7.18993	7.27581	7.72842	7.68808	7.87404	7.4664	7.64978	7.84219	7.6028	0.151188	0.491275	0.781746
Rnd3	74194	Rho family GTPase 3 [Source:MGI Symbol;Acc:MGI:1921444]	8.50307	8.43193	8.06608	8.09714	8.69767	7.97979	8.85765	8.65274	8.81112	0.445509	0.041083	0.202414
Brca1	12189	breast cancer 1_ early onset [Source:MGI Symbol;Acc:MGI:104537]	6.88281	6.38849	5.52673	5.75802	4.75249	5.41445	6.22658	5.15378	6.50198	0.0957176	0.838849	0.92013
Gast	14459	gastrin [Source:MGI Symbol;Acc:MGI:104768]	0	0.870088	1.48751	2.54321	0	2.49254	0.641293	0.674949	0.690579	-1.05168	0.278958	0.590339
Cntnap1	53321	contactin associated protein-like 1 [Source:MGI Symbol;Acc:MGI:1858201]	6.95137	5.19355	5.58211	5.01737	5.01626	6.13782	5.26685	4.97378	5.04109	-0.735479	0.108043	0.351118
Nt5c3b	68106	5'-nucleotidase_ cytosolic IIIB [Source:MGI Symbol;Acc:MGI:1915356]	7.37601	6.94849	6.6728	7.30321	7.11214	6.97668	7.44721	6.84473	7.04856	0.0499957	0.835026	0.919211
Coa3	52469	cytochrome C oxidase assembly factor 3 [Source:MGI Symbol;Acc:MGI:1098757]	7.40685	7.89828	7.90167	7.58301	7.35068	7.78165	7.81667	7.88287	7.86079	0.185335	0.355105	0.663964
Zpbp2	69376	zona pellucida binding protein 2 [Source:MGI Symbol;Acc:MGI:1916626]	1.65701	1.80046	2.6808	0	0	1.34628	1.42179	0.674949	0	-0.954934	0.312381	0.621864
Gsdma	57911	gasdermin A [Source:MGI Symbol;Acc:MGI:1889509]	8.05861	8.80201	8.27376	7.9215	8.21063	8.74245	8.75298	8.43131	8.72373	0.263759	0.302696	0.61381
Med24	23989	mediator complex subunit 24 [Source:MGI Symbol;Acc:MGI:1344385]	8.52292	7.536	7.07145	7.25841	7.29215	7.11154	7.49276	7.38231	7.73755	-0.027995	0.937056	0.970843
Gsdma2	76758	gasdermin A2 [Source:MGI Symbol;Acc:MGI:1921490]	1.28437	2.36145	3.32484	0	0	3.8956	1.42179	1.48007	0	-1.44619	0.120496	0.374077
Psmd3	22123	proteasome (prosome_ macropain) 26S subunit_ non-ATPase_ 3 [Source:MGI Symbol;Acc:MGI:98858]	9.40199	9.13289	8.79113	8.58832	9.02865	8.41094	9.05273	8.99055	9.2729	0.172302	0.497685	0.784924
Exosc10	50912	exosome component 10 [Source:MGI Symbol;Acc:MGI:1355322]	7.7716	7.40121	7.12837	7.6365	7.57181	7.11154	7.71656	7.44292	7.59366	0.125463	0.564488	0.790879
Glod4	67201	glyoxalase domain containing 4 [Source:MGI Symbol;Acc:MGI:1914451]	7.68366	8.08578	7.42948	7.87774	7.94541	6.80819	8.20661	8.30093	8.30073	0.563485	0.044971	0.21323
Vps53	68299	VPS53 GARP complex subunit [Source:MGI Symbol;Acc:MGI:1915549]	7.00072	7.22083	6.79502	7.06386	7.54699	6.70531	7.24913	7.23584	7.35484	0.188925	0.416293	0.717208
Taok1	216965	TAO kinase 1 [Source:MGI Symbol;Acc:MGI:1914490]	9.28567	9.34974	9.60463	9.56361	9.9024	9.98211	9.62406	9.53393	9.28714	-0.146704	0.506349	0.784924
Dnttip1	76233	deoxynucleotidyltransferase_ terminal_ interacting protein 1 [Source:MGI Symbol;Acc:MGI:1923483]	6.73509	6.57541	6.22816	6.29023	7.05462	6.70531	6.76112	6.67824	6.68528	0.0662753	0.775752	0.876662
Tnnc2	21925	troponin C2_ fast [Source:MGI Symbol;Acc:MGI:98780]	7.53523	7.4361	10.3442	8.85224	8.79572	10.5673	5.91483	8.56684	6.18646	-1.75904	0.00974256	0.0875419
Acot8	170789	acyl-CoA thioesterase 8 [Source:MGI Symbol;Acc:MGI:2158201]	5.79594	5.37716	5.28114	5.75802	5.99379	5.30612	5.6672	5.72517	6.08573	0.218493	0.418615	0.719266
Cd300lg	52685	CD300 molecule like family member G [Source:MGI Symbol;Acc:MGI:1289168]	4.89312	6.38849	6.32873	3.70842	4.80925	5.12666	6.82661	6.75196	6.00529	1.02378	0.041147	0.202583
Spint4	78239	serine protease inhibitor_ Kunitz type 4 [Source:MGI Symbol;Acc:MGI:1925489]	0.780627	0	1.48751	0	0	0	0	0	0	-0.599878	0.531537	0.784924
Pyy	217212	peptide YY [Source:MGI Symbol;Acc:MGI:99924]	2.1983	6.15706	8.83739	10.5158	11.8578	8.95018	4.44028	5.84978	5.69923	-2.95133	0.00233657	0.0386327
Mpp2	50997	membrane protein_ palmitoylated 2 (MAGUK p55 subfamily member 2) [Source:MGI Symbol;Acc:MGI:1858257]	4.6672	5.05672	5.73653	7.11502	7.189	5.3613	4.54776	4.67006	4.67566	-1.46828	0.00719781	0.0742387
Ppy	19064	pancreatic polypeptide [Source:MGI Symbol;Acc:MGI:97753]	1.28437	1.40901	1.48751	0	0	0	0	0	0	-1.41492	0.179213	0.465186
Vtn	22370	vitronectin [Source:MGI Symbol;Acc:MGI:98940]	3.15326	4.13385	5.2126	2.54321	0	2.03038	4.3639	5.78882	5.66472	1.59749	0.0324067	0.176414
Nlk	18099	nemo like kinase [Source:MGI Symbol;Acc:MGI:1201387]	7.72341	7.06009	6.42274	6.24503	6.28141	6.4236	7.10992	6.68662	6.82463	0.06442	0.862471	0.923593
Traf4	22032	TNF receptor associated factor 4 [Source:MGI Symbol;Acc:MGI:1202880]	7.23188	6.62465	5.28114	5.21787	5.60243	5.06151	6.46463	6.20512	6.62374	0.319906	0.509553	0.784924
Aldoc	11676	aldolase C_ fructose-bisphosphate [Source:MGI Symbol;Acc:MGI:101863]	5.14804	5.88128	5.73653	5.88133	7.25177	5.30612	5.32844	5.1294	5.87552	-0.559624	0.226681	0.523973
Stac2	217154	SH3 and cysteine rich domain 2 [Source:MGI Symbol;Acc:MGI:2144518]	5.33925	5.66296	3.56368	4.50652	4.10618	3.73774	5.08848	5.5154	5.24168	0.534036	0.264209	0.569897
Rpl19	19921	ribosomal protein L19 [Source:MGI Symbol;Acc:MGI:98020]	3.64224	3.07895	2.6808	3.70842	3.27079	2.84203	3.54038	3.31442	3.26229	0.123023	0.780264	0.880211
Nek8	140859	NIMA (never in mitosis gene a)-related expressed kinase 8 [Source:MGI Symbol;Acc:MGI:1890646]	6.11266	5.09216	5.34657	5.1211	5.27989	5.65427	5.11202	4.85984	5.41776	-0.353951	0.277732	0.58883
Cacnb4	12298	calcium channel_ voltage-dependent_ beta 4 subunit [Source:MGI Symbol;Acc:MGI:103301]	3.26522	3.55595	4.50134	1.77164	2.41302	3.73774	3.85134	2.80021	1.5068	-0.440126	0.493211	0.782513
Plxdc1	72324	plexin domain containing 1 [Source:MGI Symbol;Acc:MGI:1919574]	3.72289	4.98311	5.40915	6.29023	6.50401	5.56307	5.22428	5.29199	5.16969	-0.399705	0.420345	0.721376
Arl5b	75869	ADP-ribosylation factor-like 5B [Source:MGI Symbol;Acc:MGI:1923119]	7.66337	7.67689	7.45937	7.01083	7.93269	7.49135	7.94345	7.6196	7.78651	0.210183	0.352785	0.661117
Zfp207	22680	zinc finger protein 207 [Source:MGI Symbol;Acc:MGI:1340045]	9.58573	9.32202	8.88771	9.25133	9.09862	8.82818	9.60136	9.40276	9.64336	0.360964	0.0966034	0.329595
Psmd11	69077	proteasome (prosome_ macropain) 26S subunit_ non-ATPase_ 11 [Source:MGI Symbol;Acc:MGI:1916327]	9.10187	8.79396	8.84306	8.95407	8.91041	9.07921	8.65622	8.57363	8.71322	-0.30249	0.0382093	0.193708
C1qtnf1	56745	C1q and tumor necrosis factor related protein 1 [Source:MGI Symbol;Acc:MGI:1919254]	4.39921	5.05672	4.90037	4.50652	4.69342	4.49799	6.84077	6.83722	5.82954	1.86514	3.01537345339153e-08	2.46875903116811e-05
Pipox	19193	pipecolic acid oxidase [Source:MGI Symbol;Acc:MGI:1197006]	1.65701	2.36145	2.20417	2.54321	2.67973	3.12314	0.641293	1.48007	2.02491	-1.16283	0.0946009	0.326336
Timp2	21858	tissue inhibitor of metalloproteinase 2 [Source:MGI Symbol;Acc:MGI:98753]	8.23397	10.3477	10.7423	9.17505	9.36074	9.92144	11.1242	11.3126	10.5462	1.12548	0.0148181	0.11185
Zc3h18	76014	zinc finger CCCH-type containing 18 [Source:MGI Symbol;Acc:MGI:1923264]	8.60234	7.89828	7.55934	7.73789	7.87404	7.61001	8.00447	7.83844	8.13733	0.0634811	0.816468	0.906672
Top2b	21974	topoisomerase (DNA) II beta [Source:MGI Symbol;Acc:MGI:98791]	10.1937	9.86841	8.90952	9.25133	9.26255	8.84763	10.132	9.63697	10.108	0.485804	0.150787	0.421342
Rarb	218772	retinoic acid receptor_ beta [Source:MGI Symbol;Acc:MGI:97857]	2.40797	2.57692	3.94789	3.41383	2.67973	3.35831	2.12379	3.13011	1.15566	-0.792919	0.20111	0.494507
Igfbp4	16010	insulin-like growth factor binding protein 4 [Source:MGI Symbol;Acc:MGI:96439]	8.48584	10.0741	9.02393	7.75411	8.01943	9.07096	10.7192	10.9217	10.545	1.70154	0.00015599	0.00815748
Cdc6	23834	cell division cycle 6 [Source:MGI Symbol;Acc:MGI:1345150]	5.79594	5.02039	4.81048	5.88133	4.96722	4.99328	5.32844	4.70347	5.39689	-0.128784	0.711649	0.83091
Suz12	52615	SUZ12 polycomb repressive complex 2 subunit [Source:MGI Symbol;Acc:MGI:1261758]	9.19316	8.3391	7.47408	7.77016	8.15697	7.58705	8.62384	8.0085	8.52888	0.184116	0.636404	0.793052
Atad5	237877	ATPase family_ AAA domain containing 5 [Source:MGI Symbol;Acc:MGI:2442925]	7.1172	6.1232	5.96203	6.29023	5.66527	6.16908	6.07911	5.35643	6.04607	-0.437216	0.224648	0.521708
Crlf3	54394	cytokine receptor-like factor 3 [Source:MGI Symbol;Acc:MGI:1860086]	7.37601	7.07788	6.86368	6.49719	7.17827	6.52374	7.4656	7.14755	7.71665	0.484601	0.0711	0.277447
Krt27	16675	keratin 27 [Source:MGI Symbol;Acc:MGI:1339999]	9.9199	11.8466	3.56368	3.04322	2.67973	2.03038	11.6511	10.5376	11.8552	1.0535	0.316345	0.624771
Tns4	217169	tensin 4 [Source:MGI Symbol;Acc:MGI:2144377]	8.61824	8.36106	9.16663	10.7381	10.9963	9.46027	8.62997	8.58264	8.66603	-1.19232	0.0246364	0.15062
Tnfaip1	21927	tumor necrosis factor_ alpha-induced protein 1 (endothelial) [Source:MGI Symbol;Acc:MGI:104961]	8.96764	9.1093	9.18015	9.47338	9.47258	9.513	9.22185	9.024	9.03699	-0.199481	0.296801	0.608832
Abr	109934	active BCR-related gene [Source:MGI Symbol;Acc:MGI:107771]	7.47247	7.51657	7.78851	9.30187	9.20555	8.03173	7.75819	8.08339	7.7825	-0.517381	0.248806	0.550884
Rab11fip4	268451	RAB11 family interacting protein 4 (class II) [Source:MGI Symbol;Acc:MGI:2442920]	6.33422	6.53734	8.05634	8.70142	9.50515	7.83135	6.14905	6.84473	6.70239	-1.51776	0.00793257	0.0781669
Cd40	21939	CD40 antigen [Source:MGI Symbol;Acc:MGI:88336]	2.75339	3.83232	5.34657	0	3.56251	2.03038	4.47701	5.22454	4.60463	1.03042	0.129676	0.388865
Slc35c2	228875	solute carrier family 35_ member C2 [Source:MGI Symbol;Acc:MGI:2385166]	6.22769	6.53734	6.42274	6.41794	6.5211	6.28777	6.51847	6.7278	6.75254	0.263378	0.177268	0.462005
Zfp334	228876	zinc finger protein 334 [Source:MGI Symbol;Acc:MGI:2388656]	5.92086	4.73666	4.71461	3.70842	3.56251	5.24875	5.55144	5.17775	5.04109	0.355649	0.463313	0.760183
Elmo2	140579	engulfment and cell motility 2 [Source:MGI Symbol;Acc:MGI:2153045]	7.79976	7.14692	7.20092	7.3251	7.47866	6.61738	7.6007	7.57967	7.75406	0.331652	0.209866	0.505001
Wsb1	78889	WD repeat and SOCS box-containing 1 [Source:MGI Symbol;Acc:MGI:1926139]	7.97875	7.88318	8.0066	7.84781	8.25216	8.96361	8.15371	8.45602	8.22283	0.0699056	0.809207	0.902323
Ttpal	76080	tocopherol (alpha) transfer protein-like [Source:MGI Symbol;Acc:MGI:1923330]	7.29918	7.69429	7.81187	8.18354	8.47021	7.94408	7.95652	8.16361	8.10553	0.133102	0.624734	0.793052
Rhot1	59040	ras homolog family member T1 [Source:MGI Symbol;Acc:MGI:1926078]	7.99101	7.29874	7.62674	7.67109	7.80595	7.44101	7.78407	7.46744	7.76632	0.0201474	0.926113	0.96579
Hnf4g	30942	hepatocyte nuclear factor 4_ gamma [Source:MGI Symbol;Acc:MGI:1353604]	2.1983	2.36145	2.6808	1.77164	1.66126	2.03038	0	1.13296	0	-2.37977	0.00620751	0.0679506
Rhbdl3	246104	rhomboid like 3 [Source:MGI Symbol;Acc:MGI:2179276]	6.12755	5.94081	6.81827	6.95578	7.56358	6.70531	5.6672	6.27346	6.11158	-0.724946	0.0519301	0.231436
Ada	11486	adenosine deaminase [Source:MGI Symbol;Acc:MGI:87916]	5.05764	4.69116	0	2.54321	3.27079	2.84203	4.82917	4.37057	5.11961	0.887084	0.193201	0.484752
Serinc3	26943	serine incorporator 3 [Source:MGI Symbol;Acc:MGI:1349457]	8.45371	9.95518	9.86959	9.55437	9.83225	9.44439	10.4602	10.7419	10.087	0.839571	0.0109775	0.0940563
Tha1	71776	threonine aldolase 1 [Source:MGI Symbol;Acc:MGI:1919026]	3.55682	2.93021	3.56368	4.16197	2.41302	3.35831	3.39443	4.32836	3.06474	0.340854	0.495144	0.784708
Pgs1	74451	phosphatidylglycerophosphate synthase 1 [Source:MGI Symbol;Acc:MGI:1921701]	7.68869	7.44298	7.75276	7.9358	8.16787	7.41517	7.74319	7.83844	7.96017	0.0937253	0.675446	0.806672
Birc5	11799	baculoviral IAP repeat-containing 5 [Source:MGI Symbol;Acc:MGI:1203517]	8.00721	7.11281	6.32873	5.21787	4.50012	6.07318	7.29613	6.30646	7.5612	0.44626	0.457315	0.758376
Afmid	71562	arylformamidase [Source:MGI Symbol;Acc:MGI:2448704]	3.3691	2.93021	3.32484	3.95295	3.91256	4.39598	2.2981	3.22521	2.70606	-0.949376	0.054177	0.237505
Trp53tg5	73603	transformation related protein 53 target 5 [Source:MGI Symbol;Acc:MGI:1920853]	0	1.80046	0	0	0	0	0.641293	0	0.690579	-0.219813	0.831983	0.916882
Pigt	78928	phosphatidylinositol glycan anchor biosynthesis_ class T [Source:MGI Symbol;Acc:MGI:1926178]	7.60072	7.70578	7.33593	7.50845	7.79896	6.16908	7.94017	7.7612	7.92415	0.425585	0.188311	0.477463
Wfdc2	67701	WAP four-disulfide core domain 2 [Source:MGI Symbol;Acc:MGI:1914951]	0.780627	1.80046	0	0	0	0	1.42179	0	2.22761	0.829751	0.426377	0.727137
Etv4	18612	ets variant 4 [Source:MGI Symbol;Acc:MGI:99423]	7.83647	7.6051	4.90037	4.65216	4.86385	5.93452	7.20602	6.94592	7.9278	0.762207	0.239505	0.539497
Eppin	75526	epididymal peptidase inhibitor [Source:MGI Symbol;Acc:MGI:1922776]	1.65701	0	1.48751	0	0	0	0	0.674949	0	-0.731835	0.485267	0.777785
Dbndd2	52840	dysbindin (dystrobrevin binding protein 1) domain containing 2 [Source:MGI Symbol;Acc:MGI:106562]	5.20531	4.86514	5.28114	5.39387	4.50012	4.59326	4.88489	5.17775	4.86991	-0.00615966	0.983802	0.989093
Mmp9	17395	matrix metallopeptidase 9 [Source:MGI Symbol;Acc:MGI:97011]	3.46601	6.14023	5.78454	6.15012	7.2415	5.18899	6.12611	7.35102	7.47918	0.981023	0.0929788	0.323433
Slc12a5	57138	solute carrier family 12_ member 5 [Source:MGI Symbol;Acc:MGI:1862037]	3.26522	4.43925	3.56368	4.3445	3.80505	4.99328	3.60816	3.47783	3.51562	-0.642013	0.151609	0.42266
Ghdc	80860	GH3 domain containing [Source:MGI Symbol;Acc:MGI:1931556]	5.81446	5.46088	6.48217	6.71178	5.56995	6.34365	5.86027	6.12106	6.00529	-0.107763	0.741523	0.852796
Pltp	18830	phospholipid transfer protein [Source:MGI Symbol;Acc:MGI:103151]	6.03582	7.14692	7.20092	6.49719	6.4515	6.72648	7.74319	8.5254	7.31089	1.19114	0.000793994	0.0210048
Slc12a7	20499	solute carrier family 12_ member 7 [Source:MGI Symbol;Acc:MGI:1342283]	5.61759	5.99799	5.91966	6.29023	5.75467	5.65427	6.17163	6.65281	6.17425	0.480074	0.0564338	0.243543
Ctsa	19025	cathepsin A [Source:MGI Symbol;Acc:MGI:97748]	8.54249	9.13714	9.0339	8.93996	9.12401	8.99448	9.24599	9.3136	9.21297	0.282586	0.120046	0.373191
Zswim1	71971	zinc finger SWIM-type containing 1 [Source:MGI Symbol;Acc:MGI:1919221]	5.33925	5.61503	4.81048	5.47443	5.46789	4.2862	5.42558	5.60654	5.90538	0.407494	0.207118	0.502153
Slc12a4	20498	solute carrier family 12_ member 4 [Source:MGI Symbol;Acc:MGI:1309465]	7.44301	6.94849	7.1651	8.41546	8.29749	7.42815	7.38577	7.38231	7.4338	-0.310684	0.382742	0.689933
Spata25	75642	spermatogenesis associated 25 [Source:MGI Symbol;Acc:MGI:1922892]	1.28437	2.10806	2.6808	0	1.0576	2.84203	0	0.674949	0	-2.48667	0.00981478	0.0879533
Myo1c	17913	myosin IC [Source:MGI Symbol;Acc:MGI:106612]	7.92862	8.81001	8.91492	9.59548	10.1185	8.68413	9.15967	9.45028	9.13003	0.0755785	0.855918	0.92013
Crk	12928	v-crk avian sarcoma virus CT10 oncogene homolog [Source:MGI Symbol;Acc:MGI:88508]	9.21075	9.24932	8.85997	8.98877	9.29022	8.61202	9.6474	9.574	9.60293	0.545504	0.00637742	0.0690309
Cox7c	12867	cytochrome c oxidase subunit 7C [Source:MGI Symbol;Acc:MGI:103226]	6.66538	6.62465	6.62086	6.80817	6.5875	6.9409	6.46463	6.38064	6.46235	-0.26884	0.148833	0.419362
Pitpna	18738	phosphatidylinositol transfer protein_ alpha [Source:MGI Symbol;Acc:MGI:99887]	8.69771	8.99224	9.02892	9.16294	9.55578	8.71093	9.1807	9.583	9.42108	0.345665	0.152781	0.424688
Mlx	21428	MAX-like protein X [Source:MGI Symbol;Acc:MGI:108398]	6.35966	6.81698	6.48217	6.37661	6.78435	6.07318	6.69251	6.92483	6.95885	0.345774	0.139328	0.405482
Retreg3	67998	reticulophagy regulator family member 3 [Source:MGI Symbol;Acc:MGI:1915248]	8.67001	8.63483	8.47002	8.78276	9.15444	8.28103	8.8646	8.64632	8.79526	0.077963	0.727241	0.842205
Jph2	59091	junctophilin 2 [Source:MGI Symbol;Acc:MGI:1891496]	8.4087	7.74528	10.4011	8.29864	8.68635	9.56681	6.4828	9.10437	6.71087	-1.0762	0.0819177	0.301002
Dhx58	80861	DEXH (Asp-Glu-X-His) box polypeptide 58 [Source:MGI Symbol;Acc:MGI:1931560]	3.3691	4.49327	4.10739	3.04322	4.19405	4.03788	4.28325	4.32836	4.41005	0.36328	0.34168	0.648794
Rab5a	271457	RAB5A_ member RAS oncogene family [Source:MGI Symbol;Acc:MGI:105926]	7.48409	8.08137	7.90167	8.15938	8.76736	7.9259	8.35703	8.53006	8.40892	0.322644	0.253209	0.555683
Hspb9	75482	heat shock protein_ alpha-crystallin-related_ B9 [Source:MGI Symbol;Acc:MGI:1922732]	1.65701	1.40901	1.48751	2.54321	0	3.12314	1.69551	1.99375	1.15566	-0.306245	0.698574	0.821846
Nkiras2	71966	NFKB inhibitor interacting Ras-like protein 2 [Source:MGI Symbol;Acc:MGI:1919216]	6.55955	6.88928	7.35195	7.25841	7.9004	6.39744	7.45183	7.6754	7.54231	0.40301	0.234648	0.533619
Ppp2r5c	26931	protein phosphatase 2_ regulatory subunit B'_ gamma [Source:MGI Symbol;Acc:MGI:1349475]	8.90204	9.04971	9.08751	9.15685	9.58044	8.99884	9.29951	9.40783	9.48056	0.249635	0.205901	0.500435
Ift52	245866	intraflagellar transport 52 [Source:MGI Symbol;Acc:MGI:2387217]	6.68564	6.94849	6.32873	6.80817	7.22073	6.34365	7.35156	7.08553	7.33303	0.491885	0.051676	0.230737
Mybl2	17865	myeloblastosis oncogene-like 2 [Source:MGI Symbol;Acc:MGI:101785]	6.347	5.22582	4.50134	4.16197	4.19405	4.03788	5.3484	4.28487	5.28776	-0.00207543	0.996946	0.997955
Sgk2	27219	serum/glucocorticoid regulated kinase 2 [Source:MGI Symbol;Acc:MGI:1351318]	2.75339	1.80046	3.03847	3.70842	1.66126	2.03038	0	0	2.02491	-1.86431	0.0263005	0.15676
Eya2	14049	EYA transcriptional coactivator and phosphatase 2 [Source:MGI Symbol;Acc:MGI:109341]	5.05764	4.90555	2.6808	2.54321	3.27079	2.49254	4.88489	4.04527	4.70991	0.573168	0.35309	0.661544
Prl3c1	27372	prolactin family 3_ subfamily c_ member 1 [Source:MGI Symbol;Acc:MGI:1351649]	2.1983	0.870088	0	0	0	1.34628	0	0	0	-1.58272	0.132896	0.394736
B4galt5	56336	UDP-Gal:betaGlcNAc beta 1_4-galactosyltransferase_ polypeptide 5 [Source:MGI Symbol;Acc:MGI:1927169]	4.24389	5.81918	6.36075	3.04322	5.53673	5.3613	6.59564	7.03393	5.89053	1.11649	0.0344119	0.182577
Gdap1l1	228858	ganglioside-induced differentiation-associated protein 1-like 1 [Source:MGI Symbol;Acc:MGI:2385163]	1.9529	2.10806	2.6808	1.77164	2.08556	2.84203	1.08369	0.674949	0	-2.17621	0.00755028	0.076316
Hnf4a	15378	hepatic nuclear factor 4_ alpha [Source:MGI Symbol;Acc:MGI:109128]	2.59099	3.33707	3.76853	2.54321	3.27079	3.35831	0	2.37178	3.35177	-0.783572	0.255374	0.558886
Ptgis	19223	prostaglandin I2 (prostacyclin) synthase [Source:MGI Symbol;Acc:MGI:1097156]	3.64224	4.26386	5.28114	4.16197	3.56251	5.41445	5.9674	5.35643	4.08425	0.75186	0.155028	0.428104
Cadps2	320405	Ca2+-dependent activator protein for secretion 2 [Source:MGI Symbol;Acc:MGI:2443963]	3.64224	3.99095	5.06492	3.41383	2.67973	4.49799	2.72187	3.0283	2.22761	-1.39964	0.0100254	0.0891009
Ddx27	228889	DEAD box helicase 27 [Source:MGI Symbol;Acc:MGI:2385884]	8.99834	8.18349	7.63985	8.26506	8.20535	8.05702	8.11637	7.7128	7.96017	-0.34399	0.249688	0.551783
Cyth3	19159	cytohesin 3 [Source:MGI Symbol;Acc:MGI:1335107]	6.7544	7.33618	7.39897	7.94995	7.83358	7.37551	7.76934	8.01184	7.75816	0.364653	0.190995	0.481426
Cyth4	72318	cytohesin 4 [Source:MGI Symbol;Acc:MGI:2441702]	4.24389	6.85873	5.831	4.9056	4.27687	5.06151	7.12735	7.90458	6.8168	1.72278	0.00169237	0.0325624
Rac3	170758	Rac family small GTPase 3 [Source:MGI Symbol;Acc:MGI:2180784]	5.63853	5.75429	4.81048	6.64373	6.6817	5.18899	6.12611	5.43811	6.17425	0.0053945	0.989957	0.993556
Rrp7a	74778	ribosomal RNA processing 7 homolog A [Source:MGI Symbol;Acc:MGI:1922028]	7.31227	6.92902	6.88585	6.60847	7.2721	6.59453	7.14457	7.00071	7.3053	0.176781	0.460041	0.760183
Cyb5r3	109754	cytochrome b5 reductase 3 [Source:MGI Symbol;Acc:MGI:94893]	9.93797	10.0796	10.6319	11.2849	10.6335	10.8233	10.603	10.6005	10.4827	-0.0693441	0.8198	0.90875
Ints2	70422	integrator complex subunit 2 [Source:MGI Symbol;Acc:MGI:1917672]	7.99913	7.28349	7.09068	7.16442	6.81239	7.40207	7.08039	6.54634	7.16422	-0.387786	0.199706	0.492516
Med13l	76199	mediator complex subunit 13-like [Source:MGI Symbol;Acc:MGI:2670178]	9.23844	8.56086	8.57612	9.62665	9.79585	9.20521	8.92233	8.63337	8.6374	-0.492996	0.118418	0.370118
H2bc4	68024	H2B clustered histone 4 [Source:MGI Symbol;Acc:MGI:1915274]	7.68869	8.1628	7.28677	7.03759	6.37837	7.63262	7.94017	8.04806	8.0431	0.524685	0.134601	0.398087
Baiap2l2	207495	BAI1-associated protein 2-like 2 [Source:MGI Symbol;Acc:MGI:2652819]	2.59099	3.21377	4.25099	3.70842	3.68887	4.92166	2.4536	3.47783	3.06474	-0.832552	0.131765	0.392608
Mafk	17135	v-maf musculoaponeurotic fibrosarcoma oncogene family_ protein K (avian) [Source:MGI Symbol;Acc:MGI:99951]	6.40925	6.66051	7.21851	7.67109	8.47021	7.205	7.18398	7.67118	7.31646	-0.0297376	0.944072	0.975224
Med1	19014	mediator complex subunit 1 [Source:MGI Symbol;Acc:MGI:1100846]	8.58357	7.82117	8.10441	8.35292	8.50927	8.04864	8.16782	8.00515	8.08284	-0.174389	0.434237	0.736013
Erbb3	13867	erb-b2 receptor tyrosine kinase 3 [Source:MGI Symbol;Acc:MGI:95411]	8.51444	8.31305	8.84872	9.5263	9.78174	9.05012	8.23904	8.46336	8.77113	-0.575126	0.099037	0.334129
Stard3	59045	START domain containing 3 [Source:MGI Symbol;Acc:MGI:1929618]	6.18562	5.99799	6.29598	6.10022	6.75576	6.259	6.24799	6.60055	6.55945	0.186832	0.444172	0.744377
Ikzf3	22780	IKAROS family zinc finger 3 [Source:MGI Symbol;Acc:MGI:1342542]	3.3691	4.32472	3.56368	4.3445	3.09934	5.18899	1.69551	2.80021	2.70606	-1.71956	0.0023603	0.0389141
Mfng	17305	MFNG O-fucosylpeptide 3-beta-N-acetylglucosaminyltransferase [Source:MGI Symbol;Acc:MGI:1095404]	3.72289	6.68392	5.68687	3.41383	4.91646	3.56046	5.9674	6.41129	5.55596	0.74321	0.239809	0.539862
Vmp1	75909	vacuole membrane protein 1 [Source:MGI Symbol;Acc:MGI:1923159]	7.67861	8.425	7.80024	7.13993	7.15656	7.3069	8.94872	8.7971	8.79725	1.15983	0.000221582	0.00986132
Uchl5	56207	ubiquitin carboxyl-terminal esterase L5 [Source:MGI Symbol;Acc:MGI:1914848]	8.32721	7.79989	7.21851	7.42982	7.3602	7.07898	8.04784	7.46257	7.9953	0.244146	0.44494	0.745033
Glrx2	69367	glutaredoxin 2 (thioltransferase) [Source:MGI Symbol;Acc:MGI:1916617]	7.48986	7.66517	7.58668	7.9358	7.74907	7.44101	7.79501	7.59755	7.74995	0.0697367	0.693795	0.819186
Ro60	20822	Ro60_ Y RNA binding protein [Source:MGI Symbol;Acc:MGI:106652]	8.19562	8.00905	7.92328	7.6539	8.30244	7.73017	8.55465	8.08656	8.13103	0.275843	0.21814	0.514048
Stk4	58231	serine/threonine kinase 4 [Source:MGI Symbol;Acc:MGI:1929004]	7.68869	7.76737	7.38346	7.80172	8.44805	7.8794	7.82381	7.98831	7.94946	0.0533083	0.831501	0.916585
Wfdc15b	192201	WAP four-disulfide core domain 15B [Source:MGI Symbol;Acc:MGI:2445041]	0	1.80046	0	1.77164	1.0576	1.34628	0	0	0	-1.87825	0.0750832	0.286239
Pmp22	18858	peripheral myelin protein 22 [Source:MGI Symbol;Acc:MGI:97631]	6.17132	8.37552	8.45526	7.3679	8.41643	7.38885	8.79722	9.43295	8.24635	0.960682	0.04079	0.201535
Gdf9	14566	growth differentiation factor 9 [Source:MGI Symbol;Acc:MGI:95692]	2.1983	3.07895	4.61191	0	3.56251	4.2862	2.2981	2.52915	2.22761	-1.19736	0.0711677	0.277572
Zcchc10	67966	zinc finger_ CCHC domain containing 10 [Source:MGI Symbol;Acc:MGI:1196228]	6.7544	6.57541	6.29598	5.99492	5.83886	6.49935	6.34058	6.33872	6.25764	-0.0655721	0.800804	0.895848
Prl8a2	13529	prolactin family 8_ subfamily a_ member 2 [Source:MGI Symbol;Acc:MGI:894281]	1.65701	0	2.20417	0	0	0	0	0	0	-1.15647	0.255603	0.559103
Tbx5	21388	T-box 5 [Source:MGI Symbol;Acc:MGI:102541]	3.26522	3.91381	4.38159	1.77164	2.67973	4.2862	1.69551	3.31442	2.56351	-1.00661	0.0927588	0.32287
Psmb6	19175	proteasome (prosome_ macropain) subunit_ beta type 6 [Source:MGI Symbol;Acc:MGI:104880]	9.5681	9.54782	9.16663	8.63287	8.92973	8.86205	9.51791	9.33108	9.57184	0.308767	0.232219	0.530074
Spag7	216873	sperm associated antigen 7 [Source:MGI Symbol;Acc:MGI:107380]	8.03906	7.91322	7.77669	7.42982	7.52174	7.97979	7.78772	7.98151	7.97784	0.115204	0.568972	0.793052
Pfn1	18643	profilin 1 [Source:MGI Symbol;Acc:MGI:97549]	11.0548	11.1432	10.7317	10.5923	10.9537	10.5992	11.2445	11.3281	11.3628	0.445415	0.0178504	0.125235
Tomm34	67145	translocase of outer mitochondrial membrane 34 [Source:MGI Symbol;Acc:MGI:1914395]	7.18993	6.87917	6.69809	6.64373	7.01898	6.76791	6.84077	6.96671	7.01471	0.0450558	0.823324	0.911571
Ywhab	54401	tyrosine 3-monooxygenase/tryptophan 5-monooxygenase activation protein_ beta polypeptide [Source:MGI Symbol;Acc:MGI:1891917]	10.0161	10.5635	9.89441	10.3145	10.3715	9.8388	10.656	10.6274	10.4488	0.384655	0.0768704	0.290316
Ksr1	16706	kinase suppressor of ras 1 [Source:MGI Symbol;Acc:MGI:105051]	7.03272	6.6367	8.5134	7.44988	7.31192	7.9259	6.26909	7.77306	6.24602	-0.62373	0.179505	0.465766
Gpx3	14778	glutathione peroxidase 3 [Source:MGI Symbol;Acc:MGI:105102]	8.89117	10.6109	11.46	9.84311	9.94576	11.4556	10.3022	11.5855	10.671	0.298656	0.563178	0.789837
Anxa6	11749	annexin A6 [Source:MGI Symbol;Acc:MGI:88255]	7.57922	8.73071	9.38866	8.05846	8.12938	8.74245	9.04664	9.52694	8.61046	0.534962	0.171474	0.453349
Il12rb2	16162	interleukin 12 receptor_ beta 2 [Source:MGI Symbol;Acc:MGI:1270861]	4.18817	4.32472	5.91966	7.16442	7.40692	5.51521	3.04901	3.87975	3.26229	-2.61159	4.73249370552801e-05	0.00389337
Zkscan6	52712	zinc finger with KRAB and SCAN domains 6 [Source:MGI Symbol;Acc:MGI:1289293]	5.88626	6.3154	5.34657	6.37661	6.50401	6.13782	6.1028	6.16969	6.11158	-0.0162661	0.952225	0.976727
Kpna2	16647	karyopherin (importin) alpha 2 [Source:MGI Symbol;Acc:MGI:103561]	4.62585	3.91381	3.56368	0	2.90474	3.35831	3.95911	3.99218	4.89989	0.709668	0.211855	0.507472
Smurf2	66313	SMAD specific E3 ubiquitin protein ligase 2 [Source:MGI Symbol;Acc:MGI:1913563]	8.00721	7.68852	7.48865	7.72148	8.03141	7.27851	8.40069	8.19919	8.09261	0.499287	0.0267841	0.158291
Cep95	320162	centrosomal protein 95 [Source:MGI Symbol;Acc:MGI:2443502]	5.98767	5.70935	6.32873	6.15012	5.83886	5.85984	5.8463	5.69226	5.78204	-0.198934	0.387751	0.694731
Vezf1	22344	vascular endothelial zinc finger 1 [Source:MGI Symbol;Acc:MGI:1313291]	8.18142	8.03204	8.55551	8.29864	8.66729	8.61202	8.37902	8.40869	8.27808	-0.0505041	0.804753	0.89891
Cuedc1	70393	CUE domain containing 1 [Source:MGI Symbol;Acc:MGI:2144281]	8.01123	7.75637	8.76145	8.24224	8.09556	8.88106	7.76563	8.31721	7.65646	-0.394205	0.204419	0.498975
Srsf1	110809	serine and arginine-rich splicing factor 1 [Source:MGI Symbol;Acc:MGI:98283]	10.819	9.96357	9.18015	9.64852	9.49437	8.94567	10.4335	9.83747	10.3525	0.400255	0.313348	0.621913
Abi3	66610	ABI family member 3 [Source:MGI Symbol;Acc:MGI:1913860]	0.780627	1.80046	3.03847	3.04322	2.67973	2.03038	2.4536	3.55308	2.02491	0.544493	0.423079	0.724497
Shroom1	71774	shroom family member 1 [Source:MGI Symbol;Acc:MGI:1919024]	3.46601	3.74595	3.76853	0	1.0576	3.56046	2.4536	2.67104	2.22761	-0.746689	0.259201	0.563912
Kif3a	16568	kinesin family member 3A [Source:MGI Symbol;Acc:MGI:107689]	7.45487	7.26808	7.10965	7.46967	7.34109	7.50367	7.41445	7.207	7.07507	-0.123808	0.497408	0.784924
Septin8	20362	septin 8 [Source:MGI Symbol;Acc:MGI:894310]	7.6376	8.48623	9.24164	9.73281	9.69969	9.09964	9.17652	9.65416	9.25851	0.228068	0.581235	0.793052
Mtmr4	170749	myotubularin related protein 4 [Source:MGI Symbol;Acc:MGI:2180699]	7.88985	7.4361	7.05197	7.08967	7.23115	6.61738	7.79865	7.12922	7.46421	0.203808	0.504144	0.784924
Mrm1	217038	mitochondrial rRNA methyltransferase 1 [Source:MGI Symbol;Acc:MGI:2443470]	5.93785	5.19355	5.40915	5.55072	5.63419	5.12666	5.91483	5.45782	5.69923	0.189601	0.499078	0.784924
Mapt	17762	microtubule-associated protein tau [Source:MGI Symbol;Acc:MGI:97180]	6.76396	5.37716	7.35195	6.60847	6.17746	7.50367	4.19783	6.00525	4.13555	-1.64111	0.00168243	0.03245
Kansl1	76719	KAT8 regulatory NSL complex subunit 1 [Source:MGI Symbol;Acc:MGI:1923969]	8.08936	7.64144	7.47408	7.9358	8.41185	7.67679	7.74319	7.84594	7.93143	-0.0677707	0.784141	0.883368
Gid4	66771	GID complex subunit 4_ VID24 homolog [Source:MGI Symbol;Acc:MGI:1914021]	7.82282	7.8628	8.4024	8.70976	8.87761	8.08188	7.98229	8.36237	8.19287	-0.155559	0.595357	0.793052
Myo1b	17912	myosin IB [Source:MGI Symbol;Acc:MGI:107752]	7.56835	7.76737	6.90769	6.24503	6.43356	6.68383	8.25763	7.85712	7.99877	0.963351	0.00810467	0.0790589
Dhx40	67487	DEAH (Asp-Glu-Ala-His) box polypeptide 40 [Source:MGI Symbol;Acc:MGI:1914737]	7.08705	7.32132	6.84115	7.28099	7.13452	6.76791	7.22234	7.32978	7.20682	0.16343	0.405431	0.708289
Ypel2	77864	yippee like 2 [Source:MGI Symbol;Acc:MGI:1925114]	6.18562	6.81698	7.53148	7.11502	7.85395	7.14337	6.96877	7.77306	7.2128	0.158977	0.663943	0.801167
Akap1	11640	A kinase (PRKA) anchor protein 1 [Source:MGI Symbol;Acc:MGI:104729]	7.47247	7.2525	7.31972	7.56472	7.69739	7.64379	7.21148	7.49632	7.23649	-0.177325	0.350189	0.659352
Nol11	68979	nucleolar protein 11 [Source:MGI Symbol;Acc:MGI:1916229]	7.27264	6.55014	6.19302	6.15012	6.50401	6.31598	6.69251	6.1816	6.70239	-0.0259088	0.933508	0.96887
Derl2	116891	Der1-like domain family_ member 2 [Source:MGI Symbol;Acc:MGI:2151483]	7.44301	7.6051	7.38346	7.58301	7.60424	7.44101	8.00447	7.96438	7.91317	0.44712	0.00304906	0.0446259
C1qbp	12261	complement component 1_ q subcomponent binding protein [Source:MGI Symbol;Acc:MGI:1194505]	9.36791	8.72225	8.19601	8.18354	8.15697	8.35086	8.69181	8.22243	8.69837	-0.0196698	0.951383	0.976727
Rpain	69723	RPA interacting protein [Source:MGI Symbol;Acc:MGI:1916973]	6.15688	5.70935	5.78454	5.75802	5.3195	5.41445	5.9674	5.95064	5.84503	0.195396	0.453007	0.753834
6330403K07Rik	103712	RIKEN cDNA 6330403K07 gene [Source:MGI Symbol;Acc:MGI:1918001]	3.94088	3.07895	1.48751	1.77164	2.08556	3.12314	3.04901	2.80021	3.26229	0.10943	0.855183	0.92013
Slc13a3	114644	solute carrier family 13 (sodium-dependent dicarboxylate transporter)_ member 3 [Source:MGI Symbol;Acc:MGI:2149635]	1.9529	1.80046	3.56368	1.77164	2.67973	2.49254	3.14342	3.55308	2.70606	0.758613	0.18596	0.474502
Kcnab3	16499	potassium voltage-gated channel_ shaker-related subfamily_ beta member 3 [Source:MGI Symbol;Acc:MGI:1336208]	2.89935	2.93021	3.03847	2.54321	2.08556	3.12314	2.72187	3.0283	3.35177	0.262363	0.59931	0.793052
Chd3	216848	chromodomain helicase DNA binding protein 3 [Source:MGI Symbol;Acc:MGI:1344395]	9.60714	8.98989	9.05851	9.42859	9.50944	9.11978	9.70465	9.95745	9.64557	0.465633	0.0268387	0.158476
Kdm6b	216850	KDM1 lysine (K)-specific demethylase 6B [Source:MGI Symbol;Acc:MGI:2448492]	8.83558	7.92309	7.8234	8.79849	9.18693	8.28103	8.3644	8.08656	8.30354	-0.298027	0.366934	0.676212
1700125H20Rik	73634	RIKEN cDNA 1700125H20 gene [Source:MGI Symbol;Acc:MGI:1920884]	1.28437	2.76435	3.32484	2.54321	1.66126	2.03038	0	0	0.690579	-3.00066	0.00109105	0.025138
Appbp2	66884	amyloid beta precursor protein (cytoplasmic tail) binding protein 2 [Source:MGI Symbol;Acc:MGI:1914134]	8.00721	7.99038	7.50307	7.81725	8.16787	7.57543	8.22291	7.99507	8.12152	0.24388	0.241008	0.54141
Wnt9b	22412	wingless-type MMTV integration site family_ member 9B [Source:MGI Symbol;Acc:MGI:1197020]	1.9529	1.80046	3.03847	1.77164	2.41302	2.84203	0.641293	0.674949	1.15566	-1.97209	0.0109934	0.0941447
Adora2b	11541	adenosine A2b receptor [Source:MGI Symbol;Acc:MGI:99403]	3.94088	6.07086	6.95041	7.80172	7.93269	6.82791	5.92815	6.2397	5.53701	-1.01608	0.0865599	0.310732
Ncor1	20185	nuclear receptor co-repressor 1 [Source:MGI Symbol;Acc:MGI:1349717]	10.9213	10.0696	10.32	10.8668	10.6247	10.7242	10.2984	10.0865	10.0557	-0.461241	0.0483164	0.222342
Trpv2	22368	transient receptor potential cation channel_ subfamily V_ member 2 [Source:MGI Symbol;Acc:MGI:1341836]	4.39921	5.77624	5.91966	5.55072	5.99379	5.41445	5.53412	6.19341	5.71617	0.254833	0.488072	0.779543
Cenpv	73139	centromere protein V [Source:MGI Symbol;Acc:MGI:1920389]	5.23311	5.28827	6.19302	5.21787	5.35806	5.65427	4.80048	5.43811	5.09391	-0.386699	0.219019	0.515125
Pcgf2	22658	polycomb group ring finger 2 [Source:MGI Symbol;Acc:MGI:99161]	6.89156	6.30032	6.39208	7.28099	7.3602	6.49935	6.58727	6.37027	6.65043	-0.300172	0.320841	0.628836
Cwc25	67480	CWC25 spliceosome-associated protein [Source:MGI Symbol;Acc:MGI:1914730]	8.28134	7.35818	7.45937	8.1348	7.93269	8.17722	7.63766	7.28633	7.47421	-0.453297	0.0904013	0.31875
1700001P01Rik	72215	RIKEN cDNA 1700001P01 gene [Source:MGI Symbol;Acc:MGI:1919465]	0.780627	0.870088	2.6808	0	1.66126	2.49254	1.08369	0.674949	0	-1.37521	0.139783	0.406251
Pip4k2b	108083	phosphatidylinositol-5-phosphate 4-kinase_ type II_ beta [Source:MGI Symbol;Acc:MGI:1934234]	7.1685	7.10416	7.60016	7.48919	7.77067	7.15902	7.29613	8.08656	7.45415	0.251108	0.349384	0.658654
Trim37	68729	tripartite motif-containing 37 [Source:MGI Symbol;Acc:MGI:2153072]	7.28597	7.23675	6.53926	6.95578	7.67466	6.10586	7.21692	6.85963	7.43891	0.125547	0.71454	0.8331
Ybx2	53422	Y box protein 2 [Source:MGI Symbol;Acc:MGI:1096372]	4.9612	3.83232	4.81048	4.3445	3.68887	4.59326	3.04901	3.31442	3.73103	-1.0804	0.0115272	0.097008
Ctdnep1	67181	CTD nuclear envelope phosphatase 1 [Source:MGI Symbol;Acc:MGI:1914431]	8.21318	8.28653	8.8822	8.61522	8.51781	8.66232	8.34217	8.58936	8.33679	-0.112681	0.583518	0.793052
Elp5	54351	elongator acetyltransferase complex subunit 5 [Source:MGI Symbol;Acc:MGI:1859017]	7.60605	7.41527	6.77139	6.74463	7.17827	6.49935	7.37121	7.45278	7.7417	0.419511	0.148382	0.41886
Slc2a4	20528	solute carrier family 2 (facilitated glucose transporter)_ member 4 [Source:MGI Symbol;Acc:MGI:95758]	7.10972	7.79452	8.99362	7.58301	7.15656	8.39119	6.4087	7.52464	5.97744	-1.15288	0.0149244	0.11242
Gabarap	56486	gamma-aminobutyric acid receptor associated protein [Source:MGI Symbol;Acc:MGI:1861742]	9.13724	10.1284	9.85841	9.66148	10.0362	9.81429	10.38	10.4394	10.3043	0.562772	0.0179777	0.125582
Cldn7	53624	claudin 7 [Source:MGI Symbol;Acc:MGI:1859285]	3.94088	2.93021	0	1.77164	1.66126	2.49254	3.23203	3.13011	3.06474	0.445718	0.511306	0.784924
2810408A11Rik	70419	RIKEN cDNA 2810408A11 gene [Source:MGI Symbol;Acc:MGI:1917669]	4.82168	3.74595	4.10739	4.50652	3.80505	4.03788	4.64779	3.22521	4.18508	-0.090355	0.837249	0.92013
Phf23	78246	PHD finger protein 23 [Source:MGI Symbol;Acc:MGI:1925496]	7.91581	7.79989	6.9713	7.6365	8.10125	7.15902	8.02632	7.96093	8.14986	0.383414	0.170154	0.451131
Acadvl	11370	acyl-Coenzyme A dehydrogenase_ very long chain [Source:MGI Symbol;Acc:MGI:895149]	7.16128	7.31383	7.58668	7.03759	6.99471	6.59453	7.05024	7.50583	7.09465	0.0841423	0.740695	0.85203
Dnah11	13411	dynein_ axonemal_ heavy chain 11 [Source:MGI Symbol;Acc:MGI:1100864]	3.55682	3.65407	4.61191	3.95295	2.90474	4.68263	1.69551	1.99375	2.02491	-2.23255	5.69571250109385e-05	0.00432055
G3bp1	27041	GTPase activating protein (SH3 domain) binding protein 1 [Source:MGI Symbol;Acc:MGI:1351465]	10.0768	9.36068	9.29647	9.66148	9.63641	9.68778	9.41521	9.1611	9.45429	-0.292099	0.181834	0.469294
Atox1	11927	antioxidant 1 copper chaperone [Source:MGI Symbol;Acc:MGI:1333855]	8.62875	8.97098	8.5205	8.21905	8.69767	7.89818	9.2069	8.89073	9.12845	0.540193	0.0356263	0.186079
Glra2	237213	glycine receptor_ alpha 2 subunit [Source:MGI Symbol;Acc:MGI:95748]	0	0	0	0	1.0576	0	0	0.674949	0	-0.166941	0.857853	0.92013
Sparc	20692	secreted acidic cysteine rich glycoprotein [Source:MGI Symbol;Acc:MGI:98373]	11.3651	13.4335	13.4271	10.9798	11.264	12.8525	14.5007	14.5726	14.2516	1.74775	0.00105047	0.0245484
Glra4	14657	glycine receptor_ alpha 4 subunit [Source:MGI Symbol;Acc:MGI:95750]	0.780627	0	0	0	0	0	0.641293	0.674949	0	0.0841176	0.933324	0.968761
Mief2	237781	mitochondrial elongation factor 2 [Source:MGI Symbol;Acc:MGI:2144199]	6.70562	6.03488	7.21851	6.86904	6.32098	6.99424	5.81795	6.56464	5.61137	-0.664328	0.049465	0.225334
Tbx3	21386	T-box 3 [Source:MGI Symbol;Acc:MGI:98495]	5.17696	5.43351	6.32873	5.75802	4.19405	5.97045	5.13518	5.41812	5.43833	-0.254362	0.531399	0.784924
Mmp20	30800	matrix metallopeptidase 20 (enamelysin) [Source:MGI Symbol;Acc:MGI:1353466]	1.9529	1.40901	1.48751	1.77164	0	3.56046	0	0	0.690579	-2.45752	0.0123148	0.100772
Mmp7	17393	matrix metallopeptidase 7 [Source:MGI Symbol;Acc:MGI:103189]	0	0.870088	0	0	0	0	0	0	0	-0.420617	0.651792	0.793052
Crhr1	12921	corticotropin releasing hormone receptor 1 [Source:MGI Symbol;Acc:MGI:88498]	5.85081	4.06417	3.32484	0	0	2.49254	3.85134	2.19511	3.85863	-0.408596	0.647116	0.793052
Dusp14	56405	dual specificity phosphatase 14 [Source:MGI Symbol;Acc:MGI:1927168]	7.26592	8.15445	6.84115	6.92744	6.83989	7.11154	8.50662	6.85963	7.98834	0.632676	0.123579	0.379187
Tada2a	217031	transcriptional adaptor 2A [Source:MGI Symbol;Acc:MGI:2144471]	7.27264	6.48497	6.62086	6.41794	6.01807	6.39744	6.57037	6.19341	6.47236	-0.175757	0.561738	0.788656
Ikzf1	22778	IKAROS family zinc finger 1 [Source:MGI Symbol;Acc:MGI:1342540]	3.46601	5.28827	6.29598	5.1211	6.21994	5.06151	5.32844	6.54634	5.39689	0.361506	0.497677	0.784924
Tcaf3	403088	TRPM8 channel-associated factor 3 [Source:MGI Symbol;Acc:MGI:3042585]	1.65701	2.10806	2.6808	0	1.0576	3.12314	0.641293	0.674949	0	-2.22562	0.014016	0.108221
Pnpo	103711	pyridoxine 5'-phosphate oxidase [Source:MGI Symbol;Acc:MGI:2144151]	5.63853	5.75429	5.63544	6.04853	6.17746	5.30612	5.8463	5.90827	6.16193	0.194095	0.452662	0.753553
Cog1	16834	component of oligomeric golgi complex 1 [Source:MGI Symbol;Acc:MGI:1333873]	6.46893	6.3154	6.08214	6.53525	6.71178	5.78109	6.26909	6.33872	6.57811	0.0476302	0.850382	0.92013
Cbx1	12412	chromobox 1 [Source:MGI Symbol;Acc:MGI:105369]	9.70717	9.0247	8.71266	8.91131	8.73477	8.79349	9.16108	8.85772	9.14106	0.030186	0.911031	0.957
Cdk5rap3	80280	CDK5 regulatory subunit associated protein 3 [Source:MGI Symbol;Acc:MGI:1933126]	7.25918	7.09545	6.79502	7.23548	7.33143	6.4236	7.34164	7.64991	7.38694	0.401322	0.10241	0.340882
Copz2	56358	coatomer protein complex_ subunit zeta 2 [Source:MGI Symbol;Acc:MGI:1929008]	6.15688	7.32877	7.72842	6.77675	6.66642	7.47893	7.88658	8.25941	7.87218	0.883667	0.0111676	0.0952242
Slc25a39	68066	solute carrier family 25_ member 39 [Source:MGI Symbol;Acc:MGI:1196386]	8.77776	8.77772	8.28214	7.86285	8.28754	8.0232	8.6761	8.90337	8.76504	0.394813	0.125402	0.381966
Sp2	78912	Sp2 transcription factor [Source:MGI Symbol;Acc:MGI:1926162]	5.88626	5.05672	4.98499	5.99492	5.63419	5.69779	5.53412	5.6241	5.59314	0.000360901	0.999008	0.999369
Aatf	56321	apoptosis antagonizing transcription factor [Source:MGI Symbol;Acc:MGI:1929608]	7.40074	6.78485	6.157	6.64373	7.06631	5.93452	6.6689	6.34931	6.7193	-0.172759	0.610288	0.793052
Lhx1	16869	LIM homeobox protein 1 [Source:MGI Symbol;Acc:MGI:99783]	2.40797	3.07895	3.03847	2.54321	2.08556	4.59326	0	0.674949	0	-3.76429	2.08355795839836e-05	0.00227757
Dync1h1	13424	dynein cytoplasmic 1 heavy chain 1 [Source:MGI Symbol;Acc:MGI:103147]	9.84756	9.59182	9.58104	10.5787	10.723	9.36223	9.86565	9.99673	9.92699	-0.110202	0.746141	0.856014
Cpsf4l	52670	cleavage and polyadenylation specific factor 4-like [Source:MGI Symbol;Acc:MGI:1277182]	4.1302	3.83232	2.6808	3.04322	3.27079	4.16738	3.67291	3.22521	2.9548	-0.376365	0.417279	0.718035
Pex12	103737	peroxisomal biogenesis factor 12 [Source:MGI Symbol;Acc:MGI:2144177]	5.95465	5.51412	5.87601	5.93924	5.86587	5.18899	5.94135	5.96448	5.59314	0.0978925	0.705754	0.826451
Ndel1	83431	nudE neurodevelopment protein 1 like 1 [Source:MGI Symbol;Acc:MGI:1932915]	8.09316	8.53855	9.04379	9.32378	9.79585	9.0915	8.74171	9.12918	8.80122	-0.17294	0.621953	0.793052
Slc25a35	71998	solute carrier family 25_ member 35 [Source:MGI Symbol;Acc:MGI:1919248]	5.28716	5.70935	4.81048	2.54321	3.42401	4.76679	4.64779	4.91793	5.06774	0.0820549	0.876308	0.932719
Zbtb4	75580	zinc finger and BTB domain containing 4 [Source:MGI Symbol;Acc:MGI:1922830]	7.63239	7.86792	8.48462	9.37714	9.43475	8.85726	8.42204	8.51603	8.10874	-0.388627	0.341408	0.648432
Tnfsfm13	619441	tumor necrosis factor (ligand) superfamily_ membrane-bound member 13 [Source:MGI Symbol;Acc:MGI:3845075]	1.9529	1.80046	0	3.04322	0	1.34628	1.08369	2.67104	0.690579	0.0777676	0.930013	0.966951
Mpdu1	24070	mannose-P-dolichol utilization defect 1 [Source:MGI Symbol;Acc:MGI:1346040]	7.29918	8.0044	7.09068	7.11502	7.33143	7.15902	7.62545	7.51055	7.81039	0.269645	0.300411	0.610698
Fxr2	23879	fragile X mental retardation_ autosomal homolog 2 [Source:MGI Symbol;Acc:MGI:1346074]	8.76592	8.23196	8.78525	8.62407	8.86428	8.6678	8.26814	8.57589	8.43986	-0.234681	0.229507	0.526491
Atp5g3	228033	ATP synthase_ H+ transporting_ mitochondrial F0 complex_ subunit C3 (subunit 9) [Source:MGI Symbol;Acc:MGI:2442035]	10.5256	10.6685	10.7931	10.3254	9.91539	10.8417	10.4242	10.3695	10.382	-0.150301	0.520668	0.784924
Cd68	12514	CD68 antigen [Source:MGI Symbol;Acc:MGI:88342]	4.89312	6.99604	5.96203	4.65216	5.3195	5.60939	6.96877	7.50108	6.82463	1.2628	0.00773651	0.0771798
Slc35g3	56293	solute carrier family 35_ member G3 [Source:MGI Symbol;Acc:MGI:1927128]	0.780627	2.57692	2.6808	0	1.0576	2.84203	0	0	1.15566	-2.00292	0.0353463	0.185512
Acsl1	14081	acyl-CoA synthetase long-chain family member 1 [Source:MGI Symbol;Acc:MGI:102797]	8.08555	10.1123	10.1586	10.309	10.1641	10.3645	9.36466	9.7799	9.24689	-0.521548	0.20779	0.502577
Abca5	217265	ATP-binding cassette_ sub-family A (ABC1)_ member 5 [Source:MGI Symbol;Acc:MGI:2386607]	5.85081	6.28509	7.55934	8.17151	8.60454	7.81168	6.74615	7.01409	6.36899	-0.884296	0.0856488	0.309231
Smyd4	319822	SET and MYND domain containing 4 [Source:MGI Symbol;Acc:MGI:2442796]	6.0039	5.31851	5.52673	4.78444	5.50272	5.74004	5.3484	5.00091	5.59314	-0.218741	0.475487	0.769061
Lsp1	16985	lymphocyte specific 1 [Source:MGI Symbol;Acc:MGI:96832]	6.95137	8.22	8.1232	7.52745	7.41608	7.2641	9.8306	10.065	9.09321	2.01279	6.07590584531733e-09	8.24344185630682e-06
[truncated: 53,869 more rows]
